# Supplementary material for: Ecological Speciation Promoted by Divergent Regulation of Functional Genes Within African Cichlid Fishes
Source: Mol Biol Evol. 2022 Nov 15;39(11):msac251. doi: 10.1093/molbev/msac251 (PMC10101686; doi:10.1093/molbev/msac251)
Supplement: msac251_Supplementary_Data [file msac251_supplementary_data.zip]

Archive with 2 entries (2 files):
- Carruthers et al. - Supplementary Materials - Figures S1-S6 - ACCEPTED.docx
- Carruthers et al. - Supplementary Materials - Tables S1-S15 - ACCEPTED.xlsx
