# Supplementary material for: Ecological Speciation Promoted by Divergent Regulation of Functional Genes Within African Cichlid Fishes
Source: Mol Biol Evol. 2022 Nov 15;39(11):msac251. doi: 10.1093/molbev/msac251 (PMC10101686; doi:10.1093/molbev/msac251)
Supplement: msac251_Supplementary_Data [file msac251_supplementary_data.zip › Carruthers et al. - Supplementary Materials - Tables S1-S15 - ACCEPTED.xlsx]

## Sheet: Supplementary Table 1
Supplementary Table 1. List of all samples included in this study, with relevant ecological, phenotypic and gene expression scores. BS represents body shape PC scores and GEx represents gene expression PC socres
Sample code	Sampling date	Sampling depth	Ecomorph	Sex	Standard length (mm)	Scale circuli (age proxy)	δ15N (‰)	δ13C (‰)	BS-PC1	BS-PC2	BS-PC3	LPJ-PC1	LPJ-PC2	LPJ-PC3	LPJ tooth width (mm)	LPJ tooth length (mm)	LPJ keel depth (mm)	GEx-PC1	GEx-PC2	GEx-PC3
MDP19_001	2019-10-01	< 20m	benthic	M	113.86	81	7.82	-23.73	-0.00248	-0.02798	-0.02294	-0.05257	0.03043	-0.01086	2	1.45	2	NA	NA	NA
MDP19_002	2019-10-01	< 20m	benthic	M	91.76	67	8.34	-24.58	-0.00915	0.0135	-0.04697	0.01256	0.01508	-0.00779	1.57	1.06	1.32	NA	NA	NA
MDP19_003	2019-10-01	< 20m	benthic	M	90.44	73	8.78	-25.55	-0.01015	-0.02164	-0.01944	-0.00816	0.0185	-0.02923	1.66	1.21	1.66	NA	NA	NA
MDP19_004	2019-10-01	< 20m	benthic	M	82.39	62	8.96	-26.47	-0.002	0.01335	-0.00882	0.00767	0.0268	-0.01445	1.54	1.05	1.54	NA	NA	NA
MDP19_005	2019-10-01	< 20m	benthic	M	64.27	51	6.9	-27	0.01516	0.04966	-0.00973	0.01723	-2e-05	0.00409	1.14	0.74	1.14	NA	NA	NA
MDP19_006	2019-10-01	< 20m	benthic	M	94.49	61	9.33	-25.95	0.0022	-0.01461	-0.02365	-0.00244	0.02249	-0.00815	1.45	1.04	1.45	NA	NA	NA
MDP19_007	2019-10-01	< 20m	benthic	M	87.41	64	9.62	-25.93	-0.00049	-0.00747	-0.02313	0.02018	0.0434	-0.02189	1.52	1.14	1.52	NA	NA	NA
MDP19_008	2019-10-01	< 20m	benthic	M	108.46	77	8.97	-24.81	0.00724	-0.00492	-0.01793	0.00444	-0.02998	-0.00253	2.1	1.33	2.1	NA	NA	NA
MDP19_009	2019-10-01	< 20m	benthic	M	94.57	47	8.35	-26.26	0.00224	-0.01973	0.02	0.02341	0.0395	-0.01046	1.63	1.06	1.63	NA	NA	NA
MDP19_010	2019-10-01	< 20m	benthic	M	90.52	70	9.97	-25.75	0.00348	0.01163	-0.00479	-0.0216	0.02187	-0.01376	1.79	1.25	1.79	NA	NA	NA
MDP19_011	2019-10-01	< 20m	benthic	M	90.73	60	8.94	-25.45	-0.02323	0.00236	0.00263	0.03616	0.00536	-0.00278	1.43	0.97	1.43	NA	NA	NA
MDP19_012	2019-10-01	< 20m	benthic	F	84.78	67	9.65	-24.4	-0.0138	0.02102	0.01547	-0.03406	0.00824	0.00046	1.88	1.23	1.88	NA	NA	NA
MDP19_013	2019-10-01	< 20m	benthic	M	78.02	70	8.38	-25.7	-0.03816	0.00038	0.01972	0.01599	0.03077	0.00142	0.92	0.75	2.14	NA	NA	NA
MDP19_014	2019-10-01	< 20m	benthic	M	54.87	55	7.93	-23.22	0.00137	0.00992	-0.00278	0.04351	-0.00877	-0.00999	1.5	1.05	1.47	NA	NA	NA
MDP19_015	2019-10-01	< 20m	benthic	M	85.02	54	8.18	-24.37	-0.02364	-0.0051	-0.00339	0.05719	-0.02312	-0.02103	1.48	1.06	1.48	NA	NA	NA
MDP19_016	2019-10-01	< 20m	benthic	M	77.24	92	7.88	-24.26	-0.01693	-0.00833	0.02267	0.01546	0.0182	-0.02914	1.44	1.08	1.44	NA	NA	NA
MDP19_017	2019-10-01	< 20m	benthic	F	72.68	74	8.19	-26.47	-0.01203	0.01604	0.029	0.05787	-0.0214	0.0202	1.58	1.02	1.58	NA	NA	NA
MDP19_018	2019-10-01	< 20m	benthic	M	92.8	79	8.42	-18.88	-0.00198	-0.0092	0.01814	-0.01039	0.01816	0.03125	1.59	1.23	1.59	NA	NA	NA
MDP19_019	2019-10-01	< 20m	benthic	M	85.86	61	8.75	-25.7	-0.02839	-0.01572	0.02793	0.06607	0.00186	-0.01295	1.63	0.94	1.63	NA	NA	NA
MDP19_020	2019-10-01	< 20m	benthic	M	84.13	66	8.2	-25.88	-0.00149	-0.02696	0.0015	0.05286	-0.0042	-0.00197	1.49	0.94	1.49	NA	NA	NA
MDP19_021	2019-10-01	< 20m	benthic	F	68.2	47	7.92	-20.27	0.00617	0.05121	-0.03148	0.00429	-0.01008	0.01081	1.4	0.99	1.4	NA	NA	NA
MDP19_022	2019-10-01	< 20m	benthic	M	105.85	85	8.22	-23.68	-0.00383	0.00391	0.0041	-0.03729	0.00025	-0.00753	1.82	1.41	1.82	NA	NA	NA
MDP19_023	2019-10-01	< 20m	benthic	M	61.43	77	8.64	-26.12	-0.01093	-0.01427	0.00247	0.05511	0.01262	-0.0063	1.5	0.89	1.5	NA	NA	NA
MDP19_024	2019-10-01	< 20m	benthic	M	78.44	90	10.2	-27.31	0.00785	-0.01257	0.01227	0.00316	-0.02079	-0.02099	1.88	1.3	1.88	NA	NA	NA
MDP19_025	2019-10-01	< 20m	benthic	M	112.49	88	7.57	-23.74	-0.00827	-0.02497	0.00458	-0.01634	-0.01391	0.00904	1.87	1.23	1.87	NA	NA	NA
MDP19_026	2019-10-01	< 20m	benthic	M	74	67	8.3	-23.63	-0.00159	0.00859	-0.00673	0.01905	-0.0022	0.00132	1.45	1.1	1.45	NA	NA	NA
MDP19_027	2019-10-01	< 20m	benthic	M	91.44	82	7.22	-24.25	0.01405	-0.06033	-0.00163	0.02806	-0.0078	-0.00752	1.56	1.12	1.56	NA	NA	NA
MDP19_028	2019-10-01	< 20m	benthic	M	91.15	62	8.62	-25.78	0.013	-0.03937	-0.00899	0.02029	-0.00117	-0.01292	1.58	1.14	1.58	NA	NA	NA
MDP19_029	2019-10-01	< 20m	benthic	F	78.67	85	7.88	-22.4	-0.0065	0.0257	-0.00225	-0.04134	-0.00032	0.00392	1.75	1.27	1.75	NA	NA	NA
MDP19_030	2019-10-01	< 20m	benthic	M	77.42	73	7.84	-22.85	0.01095	0.00478	0.00482	-0.0203	-0.00486	0.01425	1.53	1.03	1.53	NA	NA	NA
MSH19_001	2019-10-01	> 5m	littoral	M	66.4	59	7.77	-20.4	0.01936	0.01672	0.00305	-0.00656	-0.0013	0.01514	1.42	0.89	1.42	NA	NA	NA
MSH19_002	2019-10-01	> 5m	littoral	M	70.94	68	7.79	-20.58	-0.00267	0.01023	0.00374	-0.00466	-0.0069	0.02419	1.49	1	1.49	NA	NA	NA
MSH19_003	2019-10-01	> 5m	littoral	M	70.73	43	8.19	-23.7	0.01516	0.02597	0.00028	0.01781	-0.04797	0.0246	1.6	0.99	1.6	NA	NA	NA
MSH19_004	2019-10-01	> 5m	littoral	M	64.18	45	7.86	-19.16	0.0277	0.02141	0.00181	-0.01519	-0.00121	0.02759	1.51	0.94	1.51	NA	NA	NA
MSH19_005	2019-10-01	> 5m	littoral	M	90.19	79	7.76	-22.49	0.01889	0.00854	-0.00374	-0.03994	-0.06791	-0.02251	2.01	1.25	2.01	NA	NA	NA
MSH19_006	2019-10-01	> 5m	littoral	M	90.76	71	8.17	-22	0.04117	-0.01587	-0.01528	-0.01656	0.01841	0.02022	1.72	1.33	1.72	NA	NA	NA
MSH19_007	2019-10-01	> 5m	littoral	M	86.9	79	7.78	-21.47	0.00845	-0.00095	0.02229	-0.03952	0.02109	-0.00673	1.95	1.28	1.95	NA	NA	NA
MSH19_008	2019-10-01	> 5m	littoral	M	78.96	61	7.93	-21.59	0.02005	0.01006	-0.00264	-0.01244	-0.03903	0.0099	1.71	1.06	2.29	NA	NA	NA
MSH19_009	2019-10-01	> 5m	littoral	M	119	64	7.52	-21.69	0.01332	-0.01713	0.00636	0.00025	0.00276	-0.01729	1.96	1.38	1.96	NA	NA	NA
MSH19_010	2019-10-01	> 5m	littoral	M	74.13	63	7.68	-18.23	0.01836	-0.00674	0.01795	0.01778	-0.01693	0.00711	1.59	1.11	1.59	NA	NA	NA
MSH19_011	2019-10-01	> 5m	littoral	M	73.51	59	8.13	-20.61	-0.00112	0.00776	0.01049	-0.0671	-0.0038	-0.0108	1.91	1.03	1.91	NA	NA	NA
MSH19_012	2019-10-01	> 5m	littoral	M	73.67	57	8.29	-24.48	0.00333	0.02558	0.00142	0.01034	0.01592	0.00557	1.55	1.09	1.55	NA	NA	NA
MSH19_013	2019-10-01	> 5m	littoral	M	77.24	65	7.99	-19.52	0.01232	0.0085	-0.00428	0.00141	-0.02604	-0.00037	1.6	0.98	1.6	NA	NA	NA
MSH19_014	2019-10-01	> 5m	littoral	M	113.89	79	8.05	-19.84	0.03093	-0.00396	-0.01028	0.00163	0.01055	-0.00972	2.29	1.44	2.29	NA	NA	NA
MSH19_015	2019-10-01	> 5m	littoral	M	71.39	50	8.27	-23.36	0.03181	-0.002	0.02014	-0.03322	0.00023	0.01451	1.57	1	1.57	NA	NA	NA
MSH19_016	2019-10-01	> 5m	littoral	M	67.61	63	7.85	-22.41	-0.01125	0.0092	0.01372	0.06403	0.00411	-0.01043	1.34	1.01	1.34	NA	NA	NA
MSH19_017	2019-10-01	> 5m	littoral	M	71.07	42	7.62	-24.4	0.01536	-0.00535	0.01148	-0.05637	-0.0374	-0.01272	2.06	1.13	2.06	NA	NA	NA
MSH19_018	2019-10-01	> 5m	littoral	M	107.83	80	7.48	-18.34	-5e-05	-0.01077	0.02011	-0.0032	-0.00318	0.00193	2.13	1.33	2.13	NA	NA	NA
MSH19_019	2019-10-01	> 5m	littoral	M	85.84	72	7.94	-21.8	0.00343	-6e-05	0.02725	0.00789	0.04997	0.0199	1.4	1.08	1.4	NA	NA	NA
MSH19_020	2019-10-01	> 5m	littoral	M	107.13	68	7.29	-23.32	0.002	-0.00931	0.00726	-0.03628	0.06073	0.01909	2.06	1.26	2.06	NA	NA	NA
MSH19_021	2019-10-01	> 5m	littoral	M	92.97	66	7.58	-21.97	0.00518	-0.00637	0.01652	-0.00719	-0.00906	-0.00168	1.78	1.12	2.38	NA	NA	NA
MSH19_022	2019-10-01	> 5m	littoral	M	105.49	78	8.33	-22.09	0.01583	0.00128	0.00616	-0.00706	-0.0261	-0.00474	1.83	1.17	1.83	NA	NA	NA
MSH19_023	2019-10-01	> 5m	littoral	M	61.98	71	7.3	-21.66	0.01336	-0.00258	0.01103	0.00587	-0.01196	-0.00084	1.67	1.11	1.67	NA	NA	NA
MSH19_024	2019-10-01	> 5m	littoral	M	75.87	77	7.14	-24.66	0.00786	-0.0018	0.01854	-0.0464	-0.02148	-0.00463	1.98	1.2	1.98	NA	NA	NA
MSH19_025	2019-10-01	> 5m	littoral	M	115.02	66	6.83	-25.67	0.0019	-0.00326	0.01596	0.03516	2e-05	0.01282	1.43	1.04	1.43	NA	NA	NA
MSH19_026	2019-10-01	> 5m	littoral	M	86.97	77	8.04	-17.25	0.05104	0.0103	-0.01007	0.02	-0.03943	0.02223	1.64	0.97	1.64	NA	NA	NA
MSH19_027	2019-10-01	> 5m	littoral	M	119.57	71	8.05	-19.41	0.0251	-0.00477	-0.00471	-0.0222	-0.00271	-0.00362	2.17	1.44	2.17	NA	NA	NA
MSH19_028	2019-10-01	> 5m	littoral	M	65.72	75	7.59	-17.92	0.02488	0.00608	0.0221	0.02809	-0.0172	-0.00409	1.68	1.17	1.68	NA	NA	NA
MSH19_029	2019-10-01	> 5m	littoral	M	84.73	67	7.36	-23.36	0.00208	-0.01571	-0.01358	-0.02841	0.02172	-0.00883	1.92	1.23	1.92	NA	NA	NA
MSH19_030	2019-10-01	> 5m	littoral	M	112.38	76	8.05	-22.7	0.01594	-0.01751	0.00954	-0.01477	-0.00156	-0.01681	2.18	1.33	2.18	NA	NA	NA
MSH19_031	2019-10-01	> 5m	littoral	M	110.22	81	8.28	-24.43	0.01092	-0.00982	-0.01482	-0.02965	0.00958	0.00059	2.11	1.33	2.11	NA	NA	NA
MSH19_032	2019-10-01	> 5m	littoral	F	77.03	60	8.6	-20.37	0.03002	0.00757	-0.01017	0.03751	0.00243	0.01276	1.48	1.02	1.48	NA	NA	NA
MSH19_033	2019-10-01	> 5m	littoral	M	61.49	71	7.64	-23.42	-0.00384	0.01557	0.00772	0.01427	-0.04055	0.02598	1.73	0.95	1.73	NA	NA	NA
MSH19_034	2019-10-01	> 5m	littoral	M	91.58	58	8.34	-23.86	0.01063	0.01381	-0.00295	0.00705	0.04635	0.02221	1.43	1.08	1.43	NA	NA	NA
MSH19_035	2019-10-01	> 5m	littoral	M	96.52	88	7.92	-19.29	0.01803	0.00184	-0.00731	0.02446	-0.01143	0.00896	1.7	1.25	1.7	NA	NA	NA
MSH19_036	2019-10-01	> 5m	littoral	F	53.72	63	7.27	-23.85	-0.00633	0.00997	-0.00789	-0.00129	0.02725	0.01697	1.47	0.98	1.47	NA	NA	NA
MSH19_037	2019-10-01	> 5m	littoral	M	104.75	75	7.66	-20.47	0.0366	0.00586	-0.01581	-0.03949	0.00479	0.0066	2.03	1.42	2.03	NA	NA	NA
MSH19_038	2019-10-01	> 5m	littoral	M	91	85	7.16	-26.86	0.01101	-0.02353	0.03424	-0.02653	-0.03391	-0.00684	2.13	1.23	2.13	NA	NA	NA
MSH19_039	2019-10-01	> 5m	littoral	M	89.87	73	7.86	-19.66	-0.00977	0.0164	-0.01374	-0.03068	-0.0022	0.009	2.02	1.29	2.02	NA	NA	NA
MSH19_040	2019-10-01	> 5m	littoral	M	104.57	59	8.07	-19.16	0.01986	0.00016	0.00808	0.01712	0.00441	0.00267	1.69	1.15	1.69	NA	NA	NA
MDP_RNA_001	2019-10-01	< 20m	benthic	M	84.9	57	7.2	-25.01	-0.05082	-0.0003	-0.00081	NA	NA	NA	NA	NA	NA	-23.1069	33.1942	14.2048
MDP_RNA_002	2019-10-01	< 20m	benthic	M	87.1	68	7.15	-24.77	-0.00451	-0.02695	0.00555	NA	NA	NA	NA	NA	NA	-30.1858	43.8617	12.8465
MDP_RNA_003	2019-10-01	< 20m	benthic	F	89.9	75	8.03	-24.27	-0.02139	0.00367	-0.03855	NA	NA	NA	NA	NA	NA	-29.7575	7.25107	47.0704
MDP_RNA_004	2019-10-01	< 20m	benthic	M	89	73	7.23	-25.62	-0.04743	-0.00175	0.00025	NA	NA	NA	NA	NA	NA	-18.1538	-12.3624	-0.766382
MDP_RNA_005	2019-10-01	< 20m	benthic	M	73.3	76	7.01	-25.86	-0.02563	0.00256	-0.00595	NA	NA	NA	NA	NA	NA	6.39212	24.6129	24.5656
MDP_RNA_006	2019-10-01	< 20m	benthic	M	90.3	72	8.89	-25.75	-0.04018	0.00253	-0.04274	NA	NA	NA	NA	NA	NA	-14.2657	-13.0125	4.17326
MDP_RNA_007	2019-10-01	< 20m	benthic	F	84.8	65	8.49	-24.05	-0.0068	0.00049	-0.00754	NA	NA	NA	NA	NA	NA	-33.1736	-2.12286	2.97167
MDP_RNA_008	2019-10-01	< 20m	benthic	F	88.4	87	8.83	-26.02	-0.04959	-0.01291	-0.01284	NA	NA	NA	NA	NA	NA	-0.92455	-6.53429	-1.60535
MDP_RNA_009	2019-10-01	< 20m	benthic	F	82.1	95	8.16	-23.54	-0.0397586	-0.00834333	-0.0109167	NA	NA	NA	NA	NA	NA	-42.3731	-19.0816	15.3122
MDP_RNA_010	2019-10-01	< 20m	benthic	F	86.6	68	7.07	-24.84	-0.04788	-0.00068	-0.03177	NA	NA	NA	NA	NA	NA	-28.7065	-5.59714	-2.00651
MDP_RNA_011	2019-10-01	< 20m	benthic	M	84.1	70	6.89	-25.37	-0.0465	0.00679	-0.00117	NA	NA	NA	NA	NA	NA	-30.1427	1.00835	-19.5331
MDP_RNA_012	2019-10-01	< 20m	benthic	M	73.2	79	5.94	-27.28	-0.04367	0.00174	0.00487	NA	NA	NA	NA	NA	NA	-29.6647	11.5098	-9.602
MDP_RNA_013	2019-10-01	< 20m	benthic	F	69.41	87	8.33	-25.73	-0.04206	-0.02017	0.01293	NA	NA	NA	NA	NA	NA	-16.1619	8.24432	-18.9141
MDP_RNA_014	2019-10-01	< 20m	benthic	M	92.37	109	8.79	-25.88	-0.06473	-0.00716	0.00126	NA	NA	NA	NA	NA	NA	-27.9258	7.93301	-5.94541
MDP_RNA_015	2019-10-01	< 20m	benthic	M	94.78	90	9.24	-26.14	-0.02568	-0.0306	-0.01293	NA	NA	NA	NA	NA	NA	-16.5846	29.1462	6.08878
MDP_RNA_016	2019-10-01	< 20m	benthic	M	92.49	86	7.47	-26.16	-0.03708	-0.02014	-0.01992	NA	NA	NA	NA	NA	NA	-25.6641	-18.7097	-11.8101
MDP_RNA_017	2019-10-01	< 20m	benthic	M	78.99	84	7.89	-21.54	-0.00695	0.02251	0.00928	NA	NA	NA	NA	NA	NA	-15.0005	4.91663	-3.76173
MDP_RNA_018	2019-10-01	< 20m	benthic	M	71.13	71	8.18	-27.75	-0.02915	0.02635	0.01796	NA	NA	NA	NA	NA	NA	-15.9673	0.517251	-16.753
MSH_RNA_001	2019-10-01	> 5m	littoral	F	68.49	73	8.08	-20.2	0.01555	0.01171	0.01045	NA	NA	NA	NA	NA	NA	20.9895	54.972	2.27055
MSH_RNA_002	2019-10-01	> 5m	littoral	F	81.71	80	7.55	-20.95	0.01142	0.00839	0.0027	NA	NA	NA	NA	NA	NA	54.9652	22.5171	5.42357
MSH_RNA_003	2019-10-01	> 5m	littoral	F	81.82	89	7.1	-24.45	-0.01021	0.01341	0.01593	NA	NA	NA	NA	NA	NA	39.1907	15.1415	25.173
MSH_RNA_004	2019-10-01	> 5m	littoral	M	64.77	65	7.7	-24.34	-0.01251	0.03308	0.01655	NA	NA	NA	NA	NA	NA	17.2431	21.0427	-25.274
MSH_RNA_005	2019-10-01	> 5m	littoral	M	75.11	89	6.87	-21.14	-0.02814	0.03413	-0.00399	NA	NA	NA	NA	NA	NA	29.4398	29.6303	-20.9261
MSH_RNA_006	2019-10-01	> 5m	littoral	M	116.49	96	6.65	-23.78	0.0079	-0.02219	-0.00061	NA	NA	NA	NA	NA	NA	23.565	-3.48851	-26.5553
MSH_RNA_007	2019-10-01	> 5m	littoral	F	73.03	98	7.43	-22.26	-0.01745	0.01751	0.01507	NA	NA	NA	NA	NA	NA	26.8986	24.5408	-16.4216
MSH_RNA_008	2019-10-01	> 5m	littoral	M	74.67	68	8.37	-22.65	-0.00208	0.0133	-0.01105	NA	NA	NA	NA	NA	NA	40.6391	-16.765	-30.5592
MSH_RNA_009	2019-10-01	> 5m	littoral	M	84.14	80	6.73	-23.59	0.01163	-0.01951	-0.01737	NA	NA	NA	NA	NA	NA	40.6408	-24.6437	-22.8097
MSH_RNA_010	2019-10-01	> 5m	littoral	M	102.59	105	7.39	-18.69	0.01214	-0.0199	-0.01119	NA	NA	NA	NA	NA	NA	12.7203	-4.06752	-10.5242
MSH_RNA_011	2019-10-01	> 5m	littoral	F	99.68	99	7.64	-19.5	0.01426	-0.00799	-0.01119	NA	NA	NA	NA	NA	NA	11.7382	-23.144	-4.82709
MSH_RNA_012	2019-10-01	> 5m	littoral	M	80.45	93	7.41	-21.38	0.00868	-0.0052	0.00031	NA	NA	NA	NA	NA	NA	14.5043	-15.3409	-11.7128
MSH_RNA_013	2019-10-01	> 5m	littoral	M	95.97	84	6.37	-26.79	0.01123	-0.01187	0.00349	NA	NA	NA	NA	NA	NA	8.94307	-15.6538	10.4194
MSH_RNA_014	2019-10-01	> 5m	littoral	F	98.64	91	7.64	-19.65	0.0273	-0.00602	-0.01579	NA	NA	NA	NA	NA	NA	20.383	-13.6034	11.9432
MSH_RNA_015	2019-10-01	> 5m	littoral	M	84.5	86	7.21	-17.97	0.00472	0.00215	0.003	NA	NA	NA	NA	NA	NA	14.6443	-20.3351	6.15492
MSH_RNA_016	2019-10-01	> 5m	littoral	M	81.3	90	7.23	-23.76	-0.0122	-0.01567	0.03001	NA	NA	NA	NA	NA	NA	17.9247	-5.96499	20.5517
MSH_RNA_017	2019-10-01	> 5m	littoral	M	100.75	108	7.22	-19.38	0.03454	-0.02449	-0.00714	NA	NA	NA	NA	NA	NA	-9.72043	-44.1168	18.6225
MSH_RNA_018	2019-10-01	> 5m	littoral	M	87.14	83	7.55	-21.19	0.0211	0.00096	0.00352	NA	NA	NA	NA	NA	NA	18.7299	-33.9494	14.671
MSH_RNA_019	2019-10-01	> 5m	littoral	M	88.47	101	6.44	-22.73	0.0216	0.00393	0.00397	NA	NA	NA	NA	NA	NA	9.96204	-16.2075	8.0307
MSH_RNA_020	2019-10-01	> 5m	littoral	M	90.61	104	7.29	-20.4	0.00684	-0.00286	-0.00837	NA	NA	NA	NA	NA	NA	-22.0342	-25.3388	9.8138
MSH_RNA_021	2019-10-01	> 5m	littoral	M	74.09	95	7.61	-24.65	0.01627	0.02202	0.00359	NA	NA	NA	NA	NA	NA	NA	NA	NA
MSH_RNA_022	2019-10-01	> 5m	littoral	M	83.38	92	6.86	-23.42	-0.00609	-0.00031	0.01311	NA	NA	NA	NA	NA	NA	NA	NA	NA
MSH_RNA_023	2019-10-01	> 5m	littoral	M	66.02	77	7.29	-18.34	0.01196	-0.00172	0.0157	NA	NA	NA	NA	NA	NA	NA	NA	NA
MSH_RNA_024	2019-10-01	> 5m	littoral	M	69.65	89	6.84	-22.07	-0.00913	0.00417	0.01273	NA	NA	NA	NA	NA	NA	NA	NA	NA
MSH_RNA_025	2019-10-01	> 5m	littoral	F	58.95	58	7.88	-19.76	0.00587	0.02927	0.00352	NA	NA	NA	NA	NA	NA	NA	NA	NA

## Sheet: Supplementary Table 2
Supplementary Table 2. Nitrogen and carbon stable isotope information for dietary materials included in simmr mixing models.
Dietary material	δ15N (‰)	δ13C (‰)
Zooplantkton	4.57	-24.51
Zooplantkton	4.73	-24.23
Phytoplankton	2.68	-32.35
Phytoplankton	3.08	-32.28
Marginal leaf	-0.83	-30.21
Marginal leaf	-1.1	-31.45
Marginal grass	1.43	-12.71
Marginal grass	0.61	-13.02
Littoral Arthropoda	2.71	-18.9
Littoral Arthropoda	1.85	-21.83
Littoral Arthropoda	4.57	-20.48
Littoral Arthropoda	-0.05	-28.21
Littoral Arthropoda	0.87	-23.03
Littoral Arthropoda	6.48	-23.15
Littoral Arthropoda	3.88	-19.35
Littoral Arthropoda	10.88	-23.43
Littoral Arthropoda	4.85	-22.98
Littoral Arthropoda	3.64	-23.52
Littoral Arthropoda	3.78	-23.71
Epilithic algae	-0.79741	-20.1562
Epilithic algae	-0.508029	-19.4045
Benthos	-0.984904	-18.4135
Benthos	1.9915	-26.9571

## Sheet: Supplementary Table 3
Supplementary Table 3. Sequencing and mapping statistics
Sampe code	Ecomorph	N cleaned reads	% reads uniquely mapped	N splice regions
MDP19_RNA_001	benthic	39548825	0.819	17522533
MDP19_RNA_002	benthic	35236387	0.8322	17029738
MDP19_RNA_003	benthic	34008423	0.8466	15409139
MDP19_RNA_004	benthic	40493764	0.8647	21665484
MDP19_RNA_005	benthic	34133943	0.8414	18623586
MDP19_RNA_006	benthic	32578196	0.8389	16507452
MDP19_RNA_007	benthic	42557607	0.8594	22680368
MDP19_RNA_008	benthic	38886048	0.8404	19359042
MDP19_RNA_009	benthic	34179533	0.8559	17440451
MDP19_RNA_010	benthic	38332628	0.8408	19210226
MDP19_RNA_011	benthic	35199060	0.8486	16745163
MDP19_RNA_012	benthic	37252161	0.8365	18303892
MDP19_RNA_013	benthic	39746612	0.8085	20647554
MDP19_RNA_014	benthic	38758277	0.8364	20212485
MDP19_RNA_015	benthic	35831188	0.8409	19160319
MDP19_RNA_016	benthic	40607221	0.8463	20965094
MDP19_RNA_017	benthic	38900598	0.8347	21611765
MDP19_RNA_018	benthic	40389640	0.8505	19558774
MSH19_RNA_001	littoral	32833962	0.7825	12223123
MSH19_RNA_002	littoral	36555651	0.8243	15338405
MSH19_RNA_003	littoral	32575642	0.8058	12855861
MSH19_RNA_004	littoral	37150377	0.8139	15956084
MSH19_RNA_005	littoral	34443829	0.8265	15228404
MSH19_RNA_006	littoral	38370300	0.8266	18151921
MSH19_RNA_007	littoral	34571264	0.8336	14649833
MSH19_RNA_008	littoral	32226043	0.83	17108397
MSH19_RNA_009	littoral	40215176	0.821	19153642
MSH19_RNA_010	littoral	36446238	0.8329	18720072
MSH19_RNA_011	littoral	46607721	0.834	22455054
MSH19_RNA_012	littoral	39565944	0.834	20073184
MSH19_RNA_013	littoral	36589819	0.8331	16038856
MSH19_RNA_014	littoral	38950002	0.8351	19070021
MSH19_RNA_015	littoral	39542102	0.8468	17933611
MSH19_RNA_016	littoral	31906619	0.8324	16409150
MSH19_RNA_017	littoral	32944670	0.8222	16242398
MSH19_RNA_018	littoral	35948133	0.8223	17203714
MSH19_RNA_019	littoral	39433731	0.8609	19562114
MSH19_RNA_020	littoral	31629373	0.832	14888828

## Sheet: Supplementary Table 4
Supplementary Table 4. List of genes significantly differentially expressed between benthic and littoral ecomorphs (n = 7,550; FDR < 0.05).
M. zebra gene ID	Up-regulated in	Base mean	Log2 fold change	Log fold change SE	stat	P-value	FDR
sf3a1	benthic	1529.56	0.0985733	0.0353544	2.78814	0.00530109	0.0176218
med24	benthic	738.477	0.105688	0.0400715	2.63748	0.00835248	0.0252716
ralbp1	benthic	1187.82	0.105966	0.0356343	2.9737	0.00294237	0.010882
cherp	benthic	656.058	0.10927	0.0402168	2.71702	0.00658717	0.020972
vps11	benthic	1037.49	0.112293	0.0422415	2.65837	0.00785207	0.0240258
cpsf2	benthic	1056.25	0.120552	0.0486309	2.47892	0.0131779	0.0363238
dhx36	benthic	364.767	0.122022	0.0481502	2.5342	0.0112703	0.0320699
ssrp1	benthic	1623.84	0.12275	0.0493854	2.48555	0.012935	0.0358339
trappc11	benthic	1005.48	0.123708	0.0435396	2.84127	0.00449347	0.0154497
zc3h18	benthic	835.018	0.130456	0.0449961	2.89928	0.00374018	0.0132602
ints3	benthic	712.146	0.135264	0.0572472	2.3628	0.0181372	0.0469023
ipo8	benthic	521.704	0.136807	0.0502035	2.72504	0.00642933	0.0205792
pak2	benthic	1208.28	0.138552	0.0592128	2.3399	0.0192888	0.0493166
LOC101478831	benthic	2867.91	0.140268	0.0558131	2.51317	0.0119651	0.0336806
ppp4r3b	benthic	1805.8	0.142339	0.0492526	2.88998	0.00385265	0.0135838
cog3	benthic	711.453	0.144557	0.0538459	2.68464	0.00726087	0.0225936
crkl	benthic	1287.21	0.14483	0.0564683	2.5648	0.0103236	0.0298864
dtd1	benthic	484.257	0.145071	0.0590346	2.45739	0.013995	0.0381117
sart1	benthic	1861.9	0.145265	0.0476032	3.05159	0.00227634	0.00881972
rnf40	benthic	1179.79	0.146838	0.0517249	2.83883	0.00452787	0.0155388
cul4b	benthic	909.134	0.149714	0.0622987	2.40316	0.0162541	0.0429389
LOC101476805	benthic	641.807	0.150103	0.058067	2.58501	0.00973775	0.028547
ppp6r3	benthic	1771.39	0.150354	0.0406564	3.69816	0.000217169	0.00128032
eral1	benthic	614.863	0.154008	0.0618006	2.49201	0.0127021	0.0353415
thoc1	benthic	633.397	0.15438	0.0534648	2.8875	0.0038832	0.0136805
LOC101464160	benthic	311.669	0.154691	0.0590616	2.61916	0.00881475	0.026347
ap1ar	benthic	1271.49	0.156367	0.0531315	2.94303	0.00325022	0.0118127
LOC101466512	benthic	3429.76	0.156858	0.065698	2.38756	0.0169605	0.0444267
mta2	benthic	1680.89	0.158022	0.049516	3.19133	0.0014162	0.00599021
vps50	benthic	309.216	0.159847	0.0588458	2.71637	0.00660015	0.0210037
LOC101483193	benthic	10440.3	0.159867	0.0620899	2.57477	0.0100307	0.0292216
lg6h6orf120	benthic	636.132	0.160382	0.0679989	2.3586	0.0183439	0.0473413
usp47	benthic	1340.55	0.161086	0.0597411	2.6964	0.00700932	0.0219785
atg3	benthic	1610.49	0.161891	0.0400607	4.04115	5.31889e-05	0.000399218
vti1b	benthic	546.28	0.162387	0.0627956	2.58597	0.00971067	0.0284806
anp32b	benthic	1822.93	0.162515	0.0632433	2.56968	0.0101793	0.0295598
scamp2	benthic	972.045	0.162553	0.0696382	2.33426	0.0195822	0.0499078
tbc1d5	benthic	588.864	0.16268	0.0552449	2.94471	0.00323259	0.0117641
mul1	benthic	617.222	0.163484	0.0599872	2.72532	0.00642392	0.0205653
LOC101473432	benthic	981.659	0.165633	0.0654102	2.53223	0.0113341	0.0322296
clp1	benthic	631.177	0.166492	0.063628	2.61665	0.00887974	0.0264867
tsg101	benthic	2077.52	0.166843	0.0549113	3.0384	0.00237834	0.00914495
crlf3	benthic	1651.74	0.167183	0.0708653	2.35916	0.0183163	0.0472871
tspan14	benthic	2021.23	0.167193	0.0619075	2.70069	0.00691949	0.0217714
LOC101477178	benthic	1126.89	0.167585	0.0588295	2.84865	0.00439048	0.0151497
LOC101486655	benthic	1120.03	0.167953	0.0700615	2.39722	0.0165202	0.0435341
LOC101468550	benthic	525.359	0.170246	0.0609568	2.79289	0.00522387	0.0174223
slu7	benthic	713.215	0.17088	0.0603916	2.82952	0.00466173	0.0159009
tmem106c	benthic	497.386	0.172121	0.0625087	2.75355	0.00589536	0.0191988
lemd3	benthic	877.835	0.172168	0.0580582	2.96545	0.00302245	0.0111257
slc39a9	benthic	801.866	0.172493	0.051414	3.35498	0.000793699	0.00373584
LOC101474292	benthic	280.372	0.173278	0.0732976	2.36404	0.0180769	0.0467776
ints11	benthic	415.789	0.173291	0.057508	3.01333	0.00258396	0.00978353
rngtt	benthic	396.887	0.173986	0.0481258	3.61523	0.000300082	0.00167576
thoc5	benthic	359.036	0.174095	0.0741901	2.34661	0.018945	0.0486187
cog5	benthic	617.282	0.174885	0.0648574	2.69645	0.00700828	0.0219785
LOC101479813	benthic	1425.61	0.174904	0.0740391	2.36231	0.0181613	0.0469363
smurf1	benthic	1071.83	0.174913	0.0635599	2.75194	0.00592442	0.0192742
ufsp2	benthic	380.017	0.175496	0.0737357	2.38007	0.0173091	0.0451615
ppp4r3a	benthic	1608.3	0.175526	0.0453592	3.86969	0.000108975	0.000722136
rbm28	benthic	625.058	0.175763	0.0568525	3.09156	0.00199111	0.00788289
parp10	benthic	1004.35	0.176062	0.0675393	2.60681	0.00913889	0.0271095
mapkap1	benthic	442.296	0.176067	0.0519969	3.38611	0.000708905	0.0034093
acap1	benthic	1237.78	0.176893	0.0582438	3.03712	0.00238852	0.00917361
atg4c	benthic	544.629	0.177028	0.0740373	2.39107	0.0167993	0.0441005
LOC101477039	benthic	327.069	0.177096	0.0656572	2.69729	0.00699073	0.0219489
vps26a	benthic	829.967	0.177909	0.0718183	2.47722	0.0132412	0.0364669
LOC101478101	benthic	3410.22	0.178118	0.0689393	2.5837	0.00977465	0.0286246
mms19	benthic	517.858	0.178692	0.0733792	2.43519	0.014884	0.0400229
kctd10	benthic	731.316	0.179305	0.0595604	3.01048	0.00260838	0.00985996
ikbkb	benthic	1309.66	0.179883	0.076265	2.35866	0.0183412	0.0473407
saal1	benthic	203.61	0.180793	0.0674779	2.67929	0.00737775	0.0228698
ireb2	benthic	1786.83	0.181113	0.0713564	2.53815	0.0111441	0.0317833
tmed9	benthic	2184.04	0.184551	0.0743415	2.48247	0.0130474	0.0360621
wdr41	benthic	225.295	0.184916	0.0750263	2.46468	0.0137135	0.0374833
pcbp2	benthic	1936.47	0.184999	0.0684949	2.70092	0.0069148	0.0217637
elp2	benthic	224.359	0.185739	0.0781949	2.37534	0.0175328	0.0456213
vps35	benthic	2787.11	0.18616	0.0347383	5.35894	8.37131e-08	1.81965e-06
LOC101479467	benthic	461.825	0.187398	0.0724231	2.58755	0.00966613	0.0283716
b4galt1	benthic	1593.82	0.188024	0.0520804	3.61026	0.00030589	0.0017002
LOC101487276	benthic	1099.2	0.188313	0.0675521	2.78767	0.00530879	0.0176382
trafd1	benthic	725.234	0.189799	0.0663213	2.86181	0.00421231	0.0146373
LOC101478576	benthic	867.137	0.189879	0.0785793	2.4164	0.0156748	0.0417179
xrn2	benthic	854.088	0.190051	0.0631166	3.01112	0.0026029	0.00984311
LOC101482115	benthic	1399.11	0.190298	0.0777195	2.44852	0.0143443	0.0388814
dph2	benthic	381.312	0.190696	0.0717751	2.65685	0.00788751	0.0241111
sppl2a	benthic	5932.42	0.190773	0.0771186	2.47376	0.0133701	0.0367115
plekha8	benthic	521.497	0.191024	0.0696536	2.74248	0.00609763	0.0197176
med12	benthic	1241.68	0.191804	0.0773667	2.47915	0.0131695	0.0363109
atp6v1d	benthic	1338.15	0.191905	0.0790981	2.42617	0.0152592	0.0408269
naa35	benthic	646.795	0.192275	0.0492321	3.90547	9.40412e-05	0.000641287
daglb	benthic	556.917	0.192752	0.065761	2.9311	0.0033776	0.0121927
ppp2r5e	benthic	865.997	0.192962	0.0688179	2.80395	0.00504805	0.0169239
med14	benthic	542.666	0.193266	0.0674478	2.86542	0.00416462	0.0144925
ipo11	benthic	344.118	0.194536	0.061507	3.16282	0.00156249	0.00649054
lonp1	benthic	505.686	0.194832	0.0777349	2.50637	0.0121979	0.0342357
LOC101481573	benthic	1052.52	0.195169	0.079075	2.46815	0.0135814	0.0371962
LOC101480068	benthic	1553.38	0.195672	0.0537824	3.63823	0.000274522	0.00155323
ran	benthic	7139.87	0.195838	0.0836459	2.34128	0.0192179	0.049168
LOC101473296	benthic	736.574	0.195869	0.0690477	2.83672	0.00455802	0.0156241
dio2	benthic	358.976	0.196178	0.0823053	2.38354	0.0171468	0.0448293
LOC101480119	benthic	1865.26	0.196542	0.0668612	2.93955	0.00328693	0.0119279
spag1	benthic	860.88	0.196688	0.0698661	2.81522	0.00487443	0.0164826
snx30	benthic	357.494	0.197344	0.069387	2.8441	0.00445365	0.0153367
ahctf1	benthic	927.602	0.197453	0.0839995	2.35064	0.018741	0.0481721
dda1	benthic	275.68	0.197555	0.0774428	2.55098	0.0107422	0.0308613
ctns	benthic	749.016	0.197901	0.0703822	2.8118	0.00492653	0.0166062
mettl6	benthic	182.576	0.198004	0.0832539	2.37831	0.017392	0.0453039
LOC101483346	benthic	1358.2	0.198091	0.0637254	3.1085	0.00188038	0.00754702
LOC101472033	benthic	736.634	0.198463	0.0819879	2.42064	0.0154933	0.0413148
max	benthic	1727.64	0.198471	0.0541222	3.6671	0.000245321	0.00141041
LOC101470268	benthic	1042.84	0.198766	0.0808002	2.45997	0.0138948	0.0379174
gapvd1	benthic	965.383	0.19899	0.0528986	3.76173	0.000168741	0.00103708
LOC101485576	benthic	253.43	0.199051	0.0716161	2.77942	0.00544567	0.0180245
nbas	benthic	461.853	0.200201	0.0827783	2.41852	0.0155839	0.0415276
LOC101485390	benthic	1724.47	0.200223	0.0743877	2.69162	0.00711059	0.0222164
zfyve27	benthic	324.04	0.200764	0.070645	2.84187	0.00448499	0.015426
gnb1	benthic	3724.6	0.201192	0.050593	3.97668	6.98834e-05	0.000503878
ecd	benthic	288.581	0.201527	0.0699286	2.88189	0.00395292	0.0138865
tgs1	benthic	234.757	0.202346	0.0807148	2.50692	0.0121788	0.0342064
plekha3	benthic	599.373	0.202617	0.0839128	2.41462	0.0157517	0.0418789
ubr5	benthic	2206.55	0.202645	0.0711346	2.84876	0.00438905	0.0151475
sf3a2	benthic	692.733	0.20347	0.0760409	2.6758	0.00745509	0.0230572
galt	benthic	315.248	0.203639	0.0774937	2.62781	0.00859359	0.0258183
LOC101472828	benthic	725.445	0.203836	0.0818697	2.48976	0.012783	0.0355203
LOC101470236	benthic	351.136	0.204472	0.0824354	2.48039	0.013124	0.0362063
LOC101475971	benthic	433.263	0.20454	0.055278	3.70021	0.000215425	0.00127254
ylpm1	benthic	703.522	0.204652	0.0850984	2.40489	0.0161775	0.04276
eif2d	benthic	426.095	0.205261	0.0844443	2.43072	0.0150687	0.0404567
LOC106675315	benthic	282.471	0.205481	0.0876637	2.34397	0.0190795	0.0488855
clcn7	benthic	1022.11	0.20579	0.075972	2.70876	0.00675353	0.021361
tut4	benthic	669.036	0.205873	0.0826422	2.49113	0.0127337	0.035419
LOC101484948	benthic	1215.46	0.206198	0.0882637	2.33616	0.0194831	0.0497116
rcn2	benthic	542.537	0.207338	0.0783674	2.64571	0.00815187	0.024762
nkrf	benthic	294.593	0.20744	0.0661038	3.1381	0.00170049	0.00693793
LOC101464312	benthic	1314.74	0.207455	0.0527176	3.93522	8.312e-05	0.000578502
LOC101479005	benthic	509.864	0.207469	0.0829537	2.50102	0.0123836	0.0346354
LOC101477392	benthic	999.007	0.207613	0.0674389	3.07853	0.00208027	0.00818702
pank4	benthic	1217.02	0.209109	0.0880475	2.37496	0.017551	0.0456562
nfx1	benthic	773.223	0.209325	0.0879997	2.3787	0.0173738	0.0452687
taf1	benthic	1112.54	0.20953	0.0794896	2.63594	0.00839039	0.0253583
lamtor1	benthic	2575.9	0.209828	0.072902	2.87822	0.00399923	0.0140133
LOC101483112	benthic	750.428	0.209859	0.0787966	2.6633	0.00773773	0.0237553
LOC101479837	benthic	1610.35	0.209929	0.0837871	2.50551	0.0122275	0.0342988
osbpl9	benthic	1758.46	0.210218	0.0532305	3.9492	7.84143e-05	0.00055174
LOC105940875	benthic	807.976	0.210637	0.080732	2.60908	0.00907854	0.026972
rnft1	benthic	797.196	0.21141	0.0822992	2.5688	0.0102052	0.029615
LOC101485997	benthic	217.664	0.212083	0.0817484	2.59434	0.00947724	0.0279237
LOC101469715	benthic	716.359	0.212778	0.0674687	3.15373	0.00161196	0.0066566
LOC101482200	benthic	3174.07	0.213193	0.0817031	2.60936	0.00907113	0.0269625
eif2s2	benthic	3626.86	0.213545	0.0754232	2.83129	0.00463603	0.0158407
cdkal1	benthic	413.113	0.21412	0.0661508	3.23684	0.00120861	0.00527809
grk6	benthic	1257.95	0.214191	0.0614708	3.48443	0.000493185	0.00250129
LOC101483949	benthic	439.726	0.21436	0.0626445	3.42185	0.000621963	0.00304833
nup205	benthic	711.236	0.214365	0.078449	2.73253	0.00628495	0.0202112
nup54	benthic	463.108	0.214719	0.0731432	2.9356	0.00332907	0.012056
LOC101471329	benthic	4252.08	0.215183	0.0847097	2.54024	0.0110776	0.0316359
LOC101480091	benthic	673.036	0.215265	0.0764783	2.81473	0.00488185	0.016499
LOC101483916	benthic	252.26	0.215465	0.0661098	3.2592	0.00111729	0.00494947
tmem214	benthic	2211.98	0.215724	0.0597192	3.61231	0.000303483	0.00168926
lage3	benthic	291.869	0.215867	0.0881154	2.44982	0.0142928	0.0387745
sh3tc2	benthic	850.844	0.216135	0.0890627	2.42678	0.0152336	0.0407863
LOC101470191	benthic	941.454	0.216557	0.0545177	3.97222	7.12049e-05	0.000510692
tfcp2	benthic	544.536	0.216578	0.0543879	3.98209	6.83108e-05	0.000495698
sdr16c5	benthic	390.546	0.216721	0.0868567	2.49515	0.0125902	0.0351097
arfgef2	benthic	1056.46	0.216821	0.0688936	3.14719	0.00164847	0.00676732
LOC101464558	benthic	2258.97	0.217155	0.0816531	2.65949	0.00782594	0.0239649
topbp1	benthic	272.136	0.217408	0.0797916	2.7247	0.00643603	0.0205938
jpt2	benthic	1286	0.217601	0.0770177	2.82534	0.00472303	0.0160695
LOC101484560	benthic	918.622	0.21818	0.0899348	2.42598	0.0152672	0.040842
nfya	benthic	513.038	0.21844	0.0848284	2.57508	0.0100218	0.0292061
atp6v0d1	benthic	2089.95	0.219829	0.0647092	3.39718	0.000680839	0.00329575
swt1	benthic	374.093	0.219889	0.071008	3.09667	0.00195704	0.00778612
plbd2	benthic	1214.75	0.220132	0.090029	2.44512	0.0144804	0.039149
tcf25	benthic	783.199	0.220169	0.0631982	3.48379	0.000494376	0.00250535
LOC101475357	benthic	573.684	0.22088	0.0719407	3.07031	0.00213836	0.00837281
vars	benthic	1264.8	0.221334	0.084617	2.61572	0.00890405	0.0265373
fuca1	benthic	1909.49	0.221675	0.0815888	2.71698	0.00658802	0.020972
LOC101486267	benthic	806.803	0.221907	0.0772255	2.87349	0.00405968	0.0141838
clec16a	benthic	587.475	0.222058	0.0946623	2.34579	0.0189868	0.0486934
trappc8	benthic	863.327	0.222132	0.053184	4.17668	2.95797e-05	0.000245058
LOC101487632	benthic	165.959	0.222232	0.0797579	2.78633	0.00533091	0.0176995
LOC101467254	benthic	338.995	0.222418	0.0910949	2.4416	0.0146222	0.0394346
LOC101465436	benthic	5977.74	0.222846	0.0859448	2.5929	0.00951702	0.0280237
nrbf2	benthic	565.572	0.222888	0.0626858	3.55564	0.000377059	0.00202103
adam9	benthic	2216.57	0.222937	0.0568846	3.91911	8.88748e-05	0.000612571
ddhd2	benthic	307.586	0.223203	0.0791657	2.81944	0.00481074	0.0163062
vps41	benthic	673.777	0.223827	0.051349	4.35893	1.30699e-05	0.000124513
nom1	benthic	408.726	0.224113	0.0706649	3.17149	0.00151658	0.00633676
mlx	benthic	772.865	0.224757	0.0598536	3.75512	0.00017326	0.0010591
sgpl1	benthic	1165.43	0.224841	0.0821	2.73862	0.00616975	0.0199003
lg19h15orf41	benthic	99.5831	0.225452	0.0895759	2.51688	0.0118399	0.0334062
LOC101477738	benthic	444.224	0.225461	0.0685094	3.29095	0.000998509	0.0045143
pex3	benthic	298.658	0.225664	0.0744347	3.03171	0.00243173	0.00930373
emc7	benthic	1037.19	0.225779	0.0715205	3.15684	0.0015949	0.00659808
LOC101465721	benthic	493.524	0.225887	0.0876637	2.57674	0.00997363	0.029101
atp9b	benthic	649.214	0.225972	0.0581019	3.88924	0.000100557	0.000678506
tmem165	benthic	1402.44	0.226044	0.0748831	3.01863	0.0025392	0.00963823
usp38	benthic	506.646	0.226758	0.0862058	2.63042	0.00852789	0.0256811
erp44	benthic	1529.74	0.226964	0.0956941	2.37176	0.0177034	0.0459919
LOC101466690	benthic	393.597	0.227755	0.0779693	2.92109	0.00348808	0.0125187
LOC101468677	benthic	2359.06	0.227756	0.0868028	2.62384	0.00869455	0.026057
lactb2	benthic	406.773	0.227832	0.0643119	3.54262	0.000396177	0.00210184
LOC101469582	benthic	982.016	0.228034	0.0881265	2.58758	0.00966531	0.0283716
rassf1	benthic	1271.68	0.228048	0.0792656	2.87701	0.00401457	0.014062
LOC101470835	benthic	1159.58	0.22827	0.0661087	3.45295	0.000554486	0.00276158
utp25	benthic	227.045	0.22848	0.0809924	2.821	0.00478743	0.0162503
zswim8	benthic	443.315	0.228559	0.0837568	2.72884	0.00635571	0.0204115
sart3	benthic	502.442	0.228629	0.0749868	3.04892	0.00229663	0.00888224
utp3	benthic	472.438	0.228633	0.0959538	2.38274	0.0171845	0.0449156
arhgap18	benthic	413.181	0.229572	0.0814805	2.81751	0.00483983	0.0163829
ikbkg	benthic	870.426	0.229672	0.0667828	3.43909	0.000583669	0.00288713
miga2	benthic	434.611	0.230038	0.0904545	2.54313	0.0109864	0.0314129
LOC101472661	benthic	618.732	0.23033	0.0907883	2.53701	0.0111805	0.0318589
baz1b	benthic	967.985	0.230371	0.0782283	2.94485	0.00323107	0.0117631
washc5	benthic	719.933	0.230819	0.0730261	3.16077	0.00157352	0.00652186
ppt1	benthic	1358.23	0.231076	0.0759228	3.04356	0.00233797	0.00901495
chd8	benthic	726.352	0.231255	0.080316	2.87932	0.00398533	0.0139697
kansl3	benthic	940.891	0.231695	0.0877532	2.6403	0.00828323	0.0250857
nfs1	benthic	1616.51	0.231783	0.0842577	2.75089	0.00594339	0.0193293
trabd	benthic	1188.21	0.232023	0.0846505	2.74095	0.00612622	0.0197901
sash3	benthic	1132.43	0.232043	0.0931695	2.49054	0.0127548	0.0354675
lysmd3	benthic	286.261	0.23269	0.0735432	3.16399	0.0015562	0.0064672
drg2	benthic	650.063	0.232989	0.0876277	2.65885	0.00784088	0.0239992
cdk13	benthic	762.829	0.233775	0.064378	3.63129	0.000282003	0.00158948
znf654	benthic	368.857	0.233971	0.0874542	2.67535	0.00746518	0.0230843
sec11a	benthic	1673.51	0.234103	0.0998726	2.34402	0.0190774	0.0488855
tmem39a	benthic	241.91	0.234189	0.0737025	3.17749	0.00148553	0.00623412
ccdc22	benthic	828.812	0.234271	0.0527404	4.44197	8.91398e-06	8.97322e-05
uba1	benthic	6061.81	0.234272	0.0745245	3.14355	0.00166912	0.00683459
LOC101480016	benthic	521.649	0.234607	0.0990719	2.36805	0.0178824	0.0463553
cdan1	benthic	383.094	0.234742	0.097901	2.39775	0.0164961	0.0434886
LOC101481133	benthic	156.071	0.235021	0.092561	2.53909	0.011114	0.0317164
LOC101486547	benthic	383.232	0.235294	0.0860915	2.73307	0.00627466	0.0201883
lg10hxorf57	benthic	86.2327	0.236018	0.0937306	2.51805	0.0118007	0.0333446
nup155	benthic	454.119	0.236373	0.0853307	2.77008	0.0056043	0.0184196
LOC101488043	benthic	833.515	0.236657	0.0843475	2.80574	0.00502011	0.0168626
2007-09-01	benthic	4866.61	0.236736	0.0528967	4.47544	7.62556e-06	7.89521e-05
tmed10	benthic	6552.36	0.236915	0.0968963	2.44504	0.0144836	0.039149
srgap2	benthic	937.305	0.237195	0.0667391	3.55407	0.000379323	0.0020309
ppm1h	benthic	272.404	0.23857	0.0887864	2.68702	0.00720935	0.0224739
LOC101464366	benthic	139.045	0.238794	0.0963478	2.47846	0.013195	0.0363552
cln5	benthic	817.762	0.238991	0.0874663	2.73238	0.00628788	0.0202173
LOC101469161	benthic	133.531	0.239452	0.0763624	3.13572	0.00171431	0.00698245
snx5	benthic	1728.75	0.239806	0.083204	2.88214	0.00394982	0.0138781
farsa	benthic	1566.27	0.240009	0.0860067	2.79058	0.00526138	0.01752
LOC101470950	benthic	313.55	0.240195	0.0734356	3.27083	0.00107234	0.00478511
parn	benthic	457.377	0.240266	0.0787909	3.04941	0.00229291	0.00887175
LOC105941367	benthic	436.754	0.240523	0.0753733	3.19108	0.0014174	0.00599263
LOC101468765	benthic	356.564	0.240813	0.10266	2.34573	0.0189897	0.0486943
golga1	benthic	544.798	0.240882	0.0793164	3.03698	0.00238961	0.00917361
LOC101478563	benthic	206.361	0.240931	0.0897727	2.68379	0.00727936	0.0226371
LOC101478421	benthic	11129.7	0.240963	0.0923643	2.60884	0.00908504	0.02698
tent2	benthic	714.015	0.240979	0.0758437	3.17731	0.00148649	0.00623677
tmem251	benthic	132.663	0.241101	0.0906171	2.66065	0.00779893	0.0238974
LOC101465199	benthic	182.558	0.241123	0.0674061	3.57716	0.000347342	0.00189069
LOC101474030	benthic	3729.77	0.241246	0.0802102	3.00767	0.00263255	0.00992792
LOC101483483	benthic	587.359	0.241374	0.0767213	3.14611	0.00165459	0.006791
gtf2h1	benthic	387.093	0.241418	0.0682257	3.53851	0.000402387	0.00212657
mia3	benthic	881.919	0.241466	0.0795988	3.03354	0.00241706	0.00926192
LOC101479682	benthic	2051.15	0.241584	0.0999244	2.41766	0.0156205	0.0415962
mgat4a	benthic	1678.17	0.241872	0.0807597	2.99496	0.0027448	0.0102747
LOC101473753	benthic	369.881	0.242077	0.103216	2.34534	0.0190099	0.0487397
cct5	benthic	4944.16	0.242192	0.0984561	2.45989	0.0138978	0.0379174
LOC101474806	benthic	659.614	0.24288	0.0932932	2.60341	0.00923027	0.02733
slc2a8	benthic	486.218	0.243987	0.0811366	3.00711	0.00263745	0.00993944
ap5b1	benthic	158.582	0.244499	0.0768077	3.18326	0.00145625	0.00613397
arid4a	benthic	627.603	0.24456	0.10203	2.39695	0.016532	0.0435592
dhx57	benthic	348.123	0.245971	0.100226	2.45416	0.0141213	0.0383744
pla2g7	benthic	1137.78	0.246357	0.0851497	2.89322	0.0038131	0.013474
pex1	benthic	158.772	0.246491	0.0734288	3.35687	0.000788299	0.00371563
zdhhc18	benthic	445.287	0.246723	0.0717849	3.43698	0.000588249	0.0029053
ddx56	benthic	466.427	0.24704	0.0968582	2.55053	0.0107559	0.0308921
irf2	benthic	1701.04	0.247402	0.0929924	2.66046	0.00780342	0.0239074
LOC101465204	benthic	1581.7	0.247546	0.0910602	2.71849	0.00655813	0.0209011
papss1	benthic	875.813	0.247813	0.0633131	3.91409	9.07441e-05	0.000622111
nhlrc2	benthic	355.622	0.248145	0.0825178	3.00717	0.00263689	0.00993944
LOC101487620	benthic	161.06	0.249122	0.0883672	2.81917	0.00481474	0.0163123
hnrnpk	benthic	2364.1	0.249193	0.0749405	3.32521	0.00088353	0.00408078
srrt	benthic	1148.56	0.249244	0.106696	2.33601	0.0194905	0.0497116
naaa	benthic	3839.27	0.249519	0.0937323	2.66204	0.00776688	0.0238258
baz1a	benthic	500.651	0.250031	0.097798	2.5566	0.01057	0.0304621
zfpl1	benthic	999.503	0.250133	0.0904761	2.76463	0.00569869	0.0186756
gtf2a1	benthic	703.422	0.250174	0.0785925	3.18318	0.00145669	0.00613448
tmem243	benthic	423.014	0.250275	0.0729633	3.43015	0.000603256	0.00297103
LOC101482882	benthic	3306.33	0.250802	0.0693736	3.61523	0.000300077	0.00167576
ydjc	benthic	205.003	0.250832	0.103386	2.42616	0.0152594	0.0408269
LOC101471068	benthic	1113.21	0.25091	0.0795474	3.15422	0.0016093	0.00664945
LOC101478838	benthic	4762.1	0.25094	0.0564125	4.4483	8.6554e-06	8.75415e-05
nufip1	benthic	146.809	0.251539	0.0973341	2.58428	0.00975817	0.0285894
LOC101486318	benthic	634.954	0.251675	0.104877	2.39972	0.0164076	0.0432986
gss	benthic	897.726	0.252051	0.106841	2.35913	0.018318	0.0472871
cep95	benthic	370.467	0.252395	0.0864644	2.91906	0.00351086	0.0125793
LOC101469936	benthic	384.692	0.25271	0.0981531	2.57465	0.0100342	0.0292245
xpc	benthic	179.293	0.253005	0.108012	2.34237	0.0191615	0.0490499
map3k3	benthic	805.227	0.253245	0.0926354	2.73378	0.00626124	0.0201518
vasp	benthic	2822.79	0.253743	0.0915818	2.77066	0.0055942	0.018399
znf518a	benthic	472.561	0.253794	0.0885853	2.86497	0.00417047	0.0145076
usp48	benthic	526.721	0.254034	0.0789072	3.2194	0.00128461	0.0055371
LOC101484335	benthic	107.199	0.25408	0.0996802	2.54895	0.0108047	0.0309948
LOC101486064	benthic	713.834	0.254344	0.106023	2.39895	0.0164421	0.043364
rsu1	benthic	1340.71	0.254788	0.0722175	3.52806	0.000418616	0.00219545
mfsd1	benthic	466.078	0.254961	0.107353	2.37499	0.0175496	0.0456562
LOC101476265	benthic	801.119	0.255103	0.0932335	2.73618	0.00621576	0.0200188
bcl2l1	benthic	1830.36	0.255646	0.103268	2.47557	0.0133023	0.0365775
LOC101466428	benthic	667.633	0.255792	0.105677	2.42051	0.0154986	0.0413232
chfr	benthic	862.041	0.256452	0.0679782	3.77256	0.000161582	0.00100082
LOC101472849	benthic	313.118	0.25678	0.0669301	3.83654	0.000124778	0.000811207
LOC101482604	benthic	1466.6	0.256852	0.0658767	3.89898	9.65993e-05	0.000655781
LOC101486772	benthic	477.07	0.25721	0.0915429	2.80972	0.00495851	0.0166965
ppp1r8	benthic	220.157	0.257646	0.0935723	2.75344	0.00589726	0.0191988
atp7a	benthic	1099.01	0.257781	0.0689001	3.74138	0.000183016	0.00111168
LOC101480193	benthic	183.092	0.257844	0.108284	2.38118	0.0172571	0.0450685
LOC101470649	benthic	910.082	0.258041	0.0953691	2.70571	0.00681594	0.0215195
copb1	benthic	3408.73	0.258097	0.0738226	3.49617	0.000471981	0.00241669
rhbdd2	benthic	216.599	0.258144	0.0775891	3.32706	0.00087767	0.00405859
LOC101473100	benthic	482.458	0.258274	0.0961532	2.68606	0.00722991	0.0225234
LOC101485248	benthic	499.661	0.25889	0.110503	2.34284	0.0191378	0.0490083
rlf	benthic	686.148	0.259172	0.101661	2.54938	0.0107915	0.030973
copg2	benthic	2372.54	0.259202	0.0658996	3.93328	8.37938e-05	0.000581719
LOC101476664	benthic	924.294	0.259533	0.110972	2.33873	0.0193492	0.0494318
qars	benthic	2365.89	0.259696	0.067895	3.82496	0.000130793	0.000845095
snrnp200	benthic	1608.25	0.259848	0.0805679	3.22521	0.00125881	0.00544969
plekhm1	benthic	825.777	0.259873	0.0591661	4.39226	1.12177e-05	0.000109355
txndc12	benthic	1132.37	0.260163	0.101771	2.55635	0.0105777	0.0304799
dcaf13	benthic	305.339	0.260624	0.0911467	2.85939	0.0042446	0.0147256
dnajc13	benthic	929.362	0.260815	0.0843764	3.09109	0.00199426	0.00789212
glipr2	benthic	358.701	0.260926	0.106719	2.44497	0.0144865	0.039151
LOC101479713	benthic	746.313	0.261188	0.08963	2.91407	0.00356755	0.0127326
emc8	benthic	271.21	0.261365	0.102419	2.55192	0.0107131	0.0307961
ap1b1	benthic	1169.69	0.261527	0.0610668	4.28264	1.84688e-05	0.000166722
cnot1	benthic	2760.69	0.261784	0.0615069	4.25618	2.0795e-05	0.0001834
wdr1	benthic	5016.92	0.2628	0.112457	2.33689	0.0194448	0.0496364
usp36	benthic	509.849	0.263422	0.0913362	2.88409	0.00392545	0.0138076
tmem147	benthic	862.767	0.26351	0.0693172	3.8015	0.00014382	0.000913694
LOC101478784	benthic	235.984	0.263818	0.111362	2.369	0.017836	0.0462477
ppp1r12c	benthic	982.214	0.263873	0.0569972	4.62958	3.66415e-06	4.33879e-05
LOC101484724	benthic	576.985	0.264162	0.0972359	2.71671	0.00659336	0.0209855
atxn7l3	benthic	379.915	0.264273	0.086483	3.05578	0.00224475	0.00871666
LOC101472147	benthic	1116.04	0.264527	0.0677838	3.90251	9.52004e-05	0.000648502
slc37a1	benthic	901.79	0.264883	0.113009	2.34391	0.0190829	0.0488877
LOC101465899	benthic	357.385	0.265599	0.104332	2.54571	0.0109054	0.0312138
LOC101484341	benthic	326.634	0.265655	0.109019	2.43677	0.0148191	0.0398842
LOC101485279	benthic	193.975	0.26582	0.109777	2.42145	0.0154587	0.0412455
uso1	benthic	892.486	0.265837	0.0721989	3.68201	0.000231404	0.0013465
LOC101483930	benthic	418.911	0.265905	0.0921737	2.88483	0.00391631	0.013778
LOC101471328	benthic	371.859	0.266014	0.0981782	2.70951	0.00673832	0.0213199
LOC101464949	benthic	295.879	0.266111	0.0909753	2.92509	0.0034436	0.0123868
lg16h3orf38	benthic	166.587	0.266385	0.0979555	2.71944	0.00653917	0.0208475
mterf3	benthic	175.861	0.26642	0.108558	2.45416	0.0141213	0.0383744
umad1	benthic	668.345	0.266735	0.0673661	3.95949	7.51094e-05	0.000532969
tspan31	benthic	636.422	0.267138	0.084869	3.14765	0.00164587	0.00675952
plekhh2	benthic	229.883	0.267377	0.10193	2.62313	0.00871255	0.0260942
denr	benthic	1047.86	0.267663	0.10393	2.57543	0.0100117	0.0291848
LOC101475960	benthic	69.8372	0.268094	0.0953823	2.81073	0.00494289	0.0166539
rnmt	benthic	788.208	0.268324	0.080221	3.34481	0.0008234	0.00384087
ets1	benthic	1716.98	0.268669	0.10213	2.63066	0.00852204	0.0256715
LOC101474693	benthic	883.442	0.268719	0.109677	2.45009	0.0142819	0.0387504
slc30a9	benthic	561.925	0.268816	0.0687234	3.91156	9.17005e-05	0.00062755
pik3cb	benthic	1091.63	0.269069	0.0817926	3.28965	0.0010031	0.00453293
LOC101481958	benthic	278.578	0.269196	0.109478	2.4589	0.0139365	0.0380063
sptlc1	benthic	1409.48	0.269243	0.0821973	3.27557	0.0010545	0.00471865
polk	benthic	154.794	0.269264	0.111541	2.41403	0.015777	0.0419259
rassf2	benthic	653.447	0.269292	0.094203	2.85864	0.00425466	0.0147575
piezo1	benthic	1340.33	0.269308	0.0870836	3.09252	0.00198463	0.00786668
LOC101482288	benthic	1495.83	0.269376	0.0516596	5.21445	1.84365e-07	3.5325e-06
lman2	benthic	1783.89	0.270137	0.105505	2.56043	0.0104544	0.0301922
LOC101465509	benthic	1119.03	0.270247	0.101841	2.65361	0.00796347	0.0243087
adra2a	benthic	129.593	0.270504	0.107416	2.51828	0.0117931	0.0333378
LOC101468546	benthic	2268.08	0.271012	0.0944166	2.87039	0.0040997	0.0143028
sap30bp	benthic	481.974	0.271074	0.0821242	3.30078	0.000964164	0.00438478
LOC101468022	benthic	2831.89	0.271408	0.10084	2.69148	0.00711351	0.0222219
gcn1	benthic	2079.53	0.271577	0.111571	2.43411	0.0149285	0.0401201
fam102b	benthic	396.135	0.271725	0.0875815	3.10254	0.00191871	0.00766725
ganab	benthic	1920.87	0.272156	0.111507	2.44071	0.0146583	0.0395042
prkd3	benthic	117.491	0.272306	0.10674	2.55112	0.0107376	0.0308528
LOC101474948	benthic	756.998	0.272964	0.102472	2.6638	0.00772638	0.0237394
tmem206	benthic	580.336	0.273092	0.0945293	2.88897	0.0038651	0.0136252
ero1b	benthic	687.27	0.273249	0.086125	3.1727	0.00151028	0.00631867
mtmr4	benthic	1593.83	0.273719	0.116826	2.34297	0.0191312	0.0489983
ints8	benthic	455.3	0.273911	0.0745719	3.67311	0.000239612	0.00138379
LOC101469718	benthic	286.077	0.274381	0.105935	2.59009	0.00959516	0.0282161
LOC101471033	benthic	3306.28	0.274417	0.106307	2.58137	0.00984099	0.0287838
cdc16	benthic	430.66	0.275195	0.0775665	3.54786	0.000388369	0.00206782
LOC101471533	benthic	160.076	0.276198	0.101747	2.71457	0.00663628	0.0210913
sec23ip	benthic	722.839	0.276307	0.0609707	4.53179	5.84854e-06	6.39616e-05
supt20h	benthic	504.067	0.27649	0.0510957	5.41122	6.25958e-08	1.43366e-06
ppm1g	benthic	630.698	0.276674	0.0994801	2.78119	0.00541592	0.0179384
cc2d2a	benthic	124.124	0.276824	0.109091	2.53755	0.0111631	0.0318221
LOC101476427	benthic	365.445	0.276963	0.108128	2.56144	0.010424	0.030118
LOC101482910	benthic	419.285	0.277467	0.105558	2.62858	0.00857431	0.0257806
taldo1	benthic	10821.5	0.277519	0.101863	2.72444	0.00644105	0.0206006
tmem33	benthic	456.408	0.277644	0.0906748	3.06198	0.0021988	0.00856416
tmem115	benthic	204.977	0.27808	0.0980598	2.83582	0.00457083	0.0156653
LOC105940822	benthic	1365.3	0.278431	0.0996731	2.79345	0.00521496	0.0173956
vcp	benthic	4876.7	0.278459	0.112124	2.4835	0.0130099	0.036
b3gnt5	benthic	511.34	0.279464	0.0793913	3.52009	0.000431405	0.00224812
poc1b	benthic	62.031	0.280192	0.108239	2.58864	0.00963557	0.0282991
letm1	benthic	563.279	0.280305	0.0937358	2.99037	0.0027864	0.0104041
LOC101487937	benthic	526.679	0.280533	0.0825958	3.39645	0.000682649	0.00330285
dmap1	benthic	392.468	0.28087	0.0792921	3.54222	0.000396771	0.00210267
galc	benthic	1144.41	0.281262	0.0861583	3.26448	0.00109665	0.00487324
strap	benthic	671.867	0.28133	0.118907	2.36597	0.017983	0.0465849
LOC101463832	benthic	184.067	0.281833	0.110277	2.5557	0.0105976	0.0305188
mast3	benthic	928.395	0.281851	0.12012	2.34641	0.0189551	0.0486379
ftsj3	benthic	790.843	0.281893	0.114695	2.45776	0.0139806	0.038078
LOC101472324	benthic	67.4822	0.28196	0.115299	2.44547	0.0144665	0.0391244
fam91a1	benthic	309.938	0.281989	0.069509	4.05687	4.97353e-05	0.000376572
usp5	benthic	1866.54	0.282154	0.101185	2.78851	0.00529516	0.0176051
rprd1b	benthic	376.338	0.282354	0.106333	2.65538	0.00792187	0.0241942
ppp4c	benthic	919.48	0.282657	0.120566	2.34442	0.0190567	0.04884
LOC101482653	benthic	8112.54	0.283811	0.0989392	2.86854	0.00412367	0.0143708
hgh1	benthic	223.131	0.284453	0.118818	2.39403	0.0166646	0.0438066
LOC101473785	benthic	2135.4	0.284586	0.0846518	3.36184	0.000774236	0.00366576
LOC101487208	benthic	272.843	0.28495	0.0898372	3.17185	0.00151469	0.00633404
fgd4	benthic	1278.52	0.285001	0.101551	2.80647	0.00500872	0.0168361
hdac10	benthic	181.325	0.285037	0.0867051	3.28743	0.00101107	0.00456144
siae	benthic	692.324	0.285063	0.0758812	3.75671	0.000172163	0.00105508
LOC101486922	benthic	1352.73	0.285478	0.0910225	3.13635	0.00171067	0.00697209
LOC101467832	benthic	2713.82	0.285819	0.0832412	3.43362	0.000595579	0.00293849
LOC101484636	benthic	186.762	0.286215	0.0985264	2.90495	0.00367307	0.0130777
dgcr8	benthic	514.392	0.286331	0.110769	2.58493	0.00973982	0.0285487
slc38a9	benthic	609.483	0.286743	0.0636352	4.50605	6.60466e-06	7.0429e-05
pigh	benthic	146.874	0.286855	0.116169	2.46929	0.0135381	0.0370986
vps29	benthic	1607.11	0.286906	0.114214	2.512	0.012005	0.0337729
mphosph10	benthic	568.188	0.287486	0.10671	2.69408	0.00705829	0.0220925
zzef1	benthic	896.01	0.287927	0.0926767	3.10679	0.00189131	0.0075814
ap2s1	benthic	1834.92	0.288277	0.0933476	3.08821	0.00201364	0.00796226
tox4	benthic	200.02	0.288313	0.0968794	2.976	0.00292033	0.010816
ostf1	benthic	2561.82	0.288427	0.0989672	2.91437	0.00356411	0.0127255
LOC101475652	benthic	856.952	0.288544	0.0691668	4.17171	3.02328e-05	0.000248968
bcl7a	benthic	791.158	0.28855	0.0803449	3.59139	0.000328921	0.00180624
mcmbp	benthic	505.562	0.28876	0.105914	2.72637	0.00640348	0.0205135
vps54	benthic	583.709	0.288787	0.0723846	3.98962	6.61782e-05	0.000481676
iqgap1	benthic	4392.67	0.28887	0.0597916	4.83128	1.35657e-06	1.89379e-05
sgk3	benthic	1425.22	0.288908	0.0764865	3.77724	0.000158578	0.000985962
abhd17c	benthic	188.607	0.289016	0.111182	2.59948	0.00933642	0.0275768
LOC101464499	benthic	293.06	0.289214	0.102571	2.81965	0.00480762	0.0162997
pdcd6	benthic	750.766	0.289328	0.116951	2.47393	0.0133637	0.0367043
cc2d1b	benthic	625.272	0.289468	0.101813	2.84312	0.00446736	0.0153764
LOC101468680	benthic	1045.31	0.289995	0.1101	2.63391	0.00844074	0.0254768
tmem168	benthic	338.036	0.290247	0.0978126	2.96738	0.00300346	0.0110685
gnptab	benthic	594.883	0.290291	0.090861	3.1949	0.00139881	0.00593363
map3k8	benthic	1175.72	0.290489	0.0878216	3.30772	0.000940586	0.00429074
tmem209	benthic	339.063	0.290498	0.121279	2.39529	0.0166074	0.04368
cpsf1	benthic	677.712	0.290563	0.0858982	3.38264	0.000717923	0.00344406
cse1l	benthic	857.77	0.290602	0.0716066	4.05832	4.94272e-05	0.000374638
tepsin	benthic	229.292	0.290963	0.0968998	3.00272	0.00267582	0.0100596
ankzf1	benthic	210.22	0.291359	0.0808617	3.60317	0.000314354	0.00173821
LOC101481450	benthic	611.91	0.291631	0.0789681	3.69302	0.000221609	0.00130208
gemin5	benthic	226.378	0.292238	0.103394	2.82646	0.00470661	0.0160346
LOC101473778	benthic	1103.76	0.292302	0.103925	2.81263	0.00491387	0.016581
LOC101484584	benthic	150.107	0.292366	0.0779367	3.75133	0.000175898	0.00107284
snap29	benthic	972.459	0.292412	0.116911	2.50115	0.0123789	0.0346285
cdc7	benthic	91.3666	0.292556	0.122883	2.38077	0.0172764	0.0450884
flad1	benthic	222.955	0.292681	0.0889942	3.28877	0.00100627	0.00454404
cd2	benthic	1208.76	0.293025	0.124771	2.3485	0.0188493	0.0484247
enox2	benthic	293.809	0.293113	0.0871346	3.36391	0.000768462	0.00364111
rwdd2b	benthic	71.2051	0.293183	0.105036	2.79126	0.00525025	0.0174951
LOC101465692	benthic	79.7201	0.293493	0.0963942	3.04471	0.00232901	0.00898581
aggf1	benthic	370.906	0.29386	0.0984797	2.98396	0.00284541	0.0105875
cars	benthic	884.352	0.293927	0.0728894	4.03251	5.5185e-05	0.000412269
psme3	benthic	705.36	0.294332	0.0893755	3.2932	0.000990529	0.00448499
ap3b1	benthic	704.319	0.295241	0.0520105	5.67656	1.37428e-08	3.99955e-07
vkorc1l1	benthic	167.951	0.29527	0.0883543	3.34189	0.000832094	0.0038711
cltc	benthic	6730.19	0.29537	0.0616063	4.79447	1.63104e-06	2.1978e-05
cln3	benthic	701.265	0.296266	0.0846557	3.49966	0.00046585	0.00239166
LOC101466571	benthic	170.99	0.296402	0.113143	2.61972	0.00880019	0.0263158
LOC101484489	benthic	8003.21	0.29655	0.0543088	5.46044	4.74962e-08	1.14497e-06
dhcr7	benthic	603.042	0.296695	0.124683	2.3796	0.0173315	0.0451953
LOC101481467	benthic	1959.62	0.296725	0.0796028	3.72757	0.000193332	0.00116368
ophn1	benthic	811.021	0.296768	0.0786806	3.77181	0.000162066	0.00100311
vps26c	benthic	986.375	0.296852	0.07159	4.14655	3.37522e-05	0.000272865
LOC101485066	benthic	592.593	0.296871	0.0975231	3.04411	0.00233367	0.00900016
atf6	benthic	859.078	0.296958	0.110979	2.6758	0.00745522	0.0230572
mapkapk5	benthic	549.744	0.297016	0.0923355	3.21671	0.0012967	0.00557296
LOC101471322	benthic	478.208	0.297564	0.110376	2.69591	0.00701972	0.022004
LOC101474461	benthic	193.259	0.297604	0.119241	2.49583	0.0125663	0.0350802
dnaja2	benthic	3419.26	0.297722	0.0989388	3.00915	0.00261976	0.0098894
LOC101465011	benthic	132.045	0.297866	0.112652	2.64413	0.00819001	0.0248582
suclg2	benthic	739.787	0.297922	0.103986	2.86501	0.00417	0.0145076
glt1d1	benthic	216.589	0.298002	0.116056	2.56775	0.0102361	0.0296821
bms1	benthic	511.761	0.298037	0.119511	2.49381	0.0126382	0.0352093
tma16	benthic	267.586	0.298333	0.107807	2.76727	0.00565275	0.0185535
atrn	benthic	258.415	0.298339	0.122094	2.44352	0.0145446	0.0392693
plcb3	benthic	797.321	0.299187	0.104171	2.87207	0.00407793	0.0142398
rundc1	benthic	373.768	0.299243	0.0929719	3.21863	0.00128803	0.0055481
LOC101464586	benthic	212.756	0.29963	0.128396	2.33365	0.0196143	0.0499828
tiparp	benthic	1918.11	0.299909	0.119442	2.51092	0.0120416	0.0338612
LOC105940428	benthic	479.338	0.29995	0.0765477	3.91847	8.9114e-05	0.00061356
rps6kc1	benthic	313.091	0.300017	0.0650359	4.61311	3.96697e-06	4.64754e-05
LOC101478106	benthic	176.492	0.300028	0.113623	2.64055	0.00827722	0.0250715
stk39	benthic	117.767	0.300674	0.107989	2.7843	0.0053644	0.0177861
dph6	benthic	101.396	0.300952	0.109705	2.74328	0.00608288	0.0196799
slk	benthic	1354.35	0.301118	0.0950193	3.16901	0.00152957	0.0063772
LOC112430087	benthic	310.155	0.301788	0.121071	2.49264	0.0126797	0.0352983
spns2	benthic	761.576	0.301865	0.121162	2.49141	0.0127238	0.0353966
cdc123	benthic	634.093	0.302223	0.107973	2.79907	0.00512496	0.0171514
LOC112429721	benthic	841.074	0.302556	0.10044	3.0123	0.00259275	0.00981054
LOC101473933	benthic	464.213	0.30267	0.083944	3.60561	0.000311417	0.00172644
LOC101471344	benthic	722.137	0.30307	0.0961715	3.15135	0.0016252	0.0066975
tyk2	benthic	3577.88	0.303355	0.0694855	4.36573	1.267e-05	0.00012126
dennd5a	benthic	458.428	0.303638	0.102279	2.96873	0.0029903	0.0110306
nars	benthic	1122.98	0.303667	0.122334	2.48228	0.0130546	0.0360715
derl1	benthic	1254.31	0.303695	0.126783	2.39538	0.0166029	0.0436744
nup88	benthic	314.733	0.304046	0.090731	3.35107	0.000805	0.00377518
pxk	benthic	770.329	0.304055	0.0983838	3.0905	0.00199822	0.00790618
LOC101486084	benthic	215.908	0.30439	0.0953862	3.19113	0.00141716	0.00599263
dhx38	benthic	511.554	0.304967	0.0733827	4.15584	3.241e-05	0.000263959
bfar	benthic	425.74	0.305466	0.10839	2.81822	0.00482904	0.0163492
prpf39	benthic	2071.23	0.305537	0.0715613	4.26957	1.95846e-05	0.000174988
washc3	benthic	499.057	0.306019	0.0866088	3.53335	0.000410335	0.00216086
LOC112433858	benthic	97.1281	0.306043	0.119842	2.55373	0.0106577	0.0306599
pola1	benthic	258.678	0.30607	0.126889	2.41211	0.0158604	0.0421184
LOC101488098	benthic	495.659	0.307782	0.0918082	3.35244	0.000801018	0.00376017
LOC101464589	benthic	610.802	0.307801	0.0979077	3.14378	0.00166778	0.00683201
txlna	benthic	396.332	0.307967	0.0645023	4.77451	1.80144e-06	2.38666e-05
LOC101476208	benthic	845.317	0.308036	0.101015	3.0494	0.00229299	0.00887175
hbs1l	benthic	129.394	0.308038	0.117248	2.62724	0.00860817	0.0258541
LOC101467715	benthic	549.276	0.308261	0.0683873	4.50757	6.55749e-06	7.00424e-05
hmces	benthic	302.389	0.30834	0.123155	2.50367	0.0122913	0.0344426
mia2	benthic	533.893	0.308416	0.0827032	3.72919	0.000192097	0.0011577
psmg3	benthic	256.698	0.308416	0.12113	2.54615	0.0108919	0.0311981
mars2	benthic	94.8073	0.30856	0.112027	2.75435	0.00588097	0.0191587
me2	benthic	766.641	0.308782	0.11348	2.72104	0.00650774	0.0207754
LOC101475706	benthic	121.185	0.308794	0.118152	2.61352	0.00896141	0.02669
utp18	benthic	245.714	0.308911	0.118287	2.61154	0.00901345	0.0268159
zc3h7a	benthic	1207.36	0.309253	0.0890543	3.47264	0.000515376	0.00259265
timm8a	benthic	361.556	0.309341	0.1229	2.51701	0.0118354	0.0333985
lrch4	benthic	1471.86	0.30939	0.0850167	3.63917	0.000273517	0.00154982
slc25a40	benthic	232.251	0.309658	0.114736	2.69887	0.00695754	0.0218625
ptk2b	benthic	842.364	0.309788	0.132095	2.34519	0.0190172	0.0487503
LOC101484869	benthic	338.304	0.309828	0.111693	2.77392	0.00553857	0.0182785
LOC101470253	benthic	4825.7	0.310168	0.111207	2.78909	0.00528556	0.0175762
rhbdf2	benthic	453.456	0.310183	0.087805	3.53264	0.000411438	0.00216548
btaf1	benthic	525.569	0.310214	0.0748938	4.14206	3.44207e-05	0.000277166
LOC101476292	benthic	6141.52	0.31034	0.115512	2.68665	0.00721731	0.0224914
cdk12	benthic	687.203	0.31056	0.0852954	3.641	0.000271586	0.00154024
LOC112435897	benthic	427.88	0.311328	0.107204	2.90408	0.00368338	0.0131071
srcap	benthic	643.514	0.311689	0.115568	2.69703	0.00699614	0.0219623
dixdc1	benthic	172.648	0.312044	0.0945153	3.30152	0.000961627	0.00437428
dnajc5g	benthic	335.752	0.312771	0.0744096	4.20338	2.62962e-05	0.000222258
bcl10	benthic	494.934	0.313286	0.0926768	3.38042	0.000723758	0.003466
LOC101482930	benthic	171.733	0.313574	0.114279	2.74394	0.00607067	0.0196518
LOC101474141	benthic	311.594	0.313661	0.0866561	3.61961	0.000295053	0.00165046
LOC101482753	benthic	278.109	0.313747	0.117327	2.67411	0.00749276	0.023151
LOC101472255	benthic	737.594	0.314545	0.118786	2.648	0.00809693	0.0246262
prpf8	benthic	3166.33	0.314725	0.07109	4.42713	9.54959e-06	9.55307e-05
aatf	benthic	192.505	0.314853	0.126913	2.48086	0.0131067	0.036175
LOC101466346	benthic	325.008	0.314883	0.123157	2.55675	0.0105655	0.0304572
efnb1	benthic	355.751	0.315076	0.132696	2.37441	0.0175768	0.0457173
LOC101464752	benthic	3688.17	0.315661	0.0977402	3.22959	0.00123968	0.00537831
LOC101472973	benthic	744.509	0.316007	0.123118	2.5667	0.0102673	0.0297547
LOC101473342	benthic	394.145	0.316463	0.10635	2.97567	0.00292346	0.0108235
LOC101470232	benthic	603.49	0.316636	0.116366	2.72103	0.00650791	0.0207754
LOC101473803	benthic	640.674	0.316679	0.0967851	3.27198	0.00106798	0.00476786
ppp4r2	benthic	658.518	0.316879	0.0794215	3.98984	6.61173e-05	0.000481572
pmpcb	benthic	699.002	0.317261	0.125434	2.52931	0.0114288	0.0324463
epg5	benthic	1033.02	0.317824	0.0948796	3.34977	0.000808801	0.00378862
asah1	benthic	1644.38	0.317919	0.131285	2.4216	0.0154524	0.0412343
ttf2	benthic	127.225	0.318004	0.0987332	3.22084	0.00127814	0.00551478
wdr46	benthic	362.754	0.318082	0.102616	3.09974	0.00193692	0.00772561
LOC101468879	benthic	154.427	0.318417	0.117405	2.71212	0.00668536	0.0212082
yif1b	benthic	166.432	0.318563	0.131531	2.42196	0.015437	0.0412046
atp11c	benthic	1325.19	0.318574	0.0816656	3.90095	9.58146e-05	0.000651302
map3k5	benthic	1563.48	0.318815	0.115806	2.75301	0.00590506	0.0192177
psmd12	benthic	2179.62	0.319072	0.106939	2.98368	0.00284804	0.0105931
ep400	benthic	981.128	0.319607	0.0977002	3.27131	0.00107052	0.00477811
LOC112433751	benthic	299.633	0.320265	0.105997	3.02145	0.00251566	0.00957345
ermp1	benthic	454.212	0.320277	0.0792932	4.03915	5.36463e-05	0.00040218
zc3hc1	benthic	560.012	0.320295	0.0877585	3.64973	0.000262518	0.00149498
washc2c	benthic	1068.61	0.320462	0.08808	3.6383	0.000274442	0.00155323
atp13a1	benthic	618.975	0.320528	0.0930642	3.44416	0.000572827	0.00284089
LOC101470371	benthic	179.341	0.320837	0.111115	2.88742	0.00388409	0.0136805
ints1	benthic	590.101	0.320915	0.0773645	4.14809	3.35255e-05	0.000271435
LOC101484184	benthic	808.286	0.321032	0.127556	2.5168	0.0118425	0.0334087
LOC101481643	benthic	484.502	0.321053	0.0986327	3.25504	0.00113376	0.00499775
LOC101476200	benthic	397.288	0.321103	0.0883432	3.63472	0.000278282	0.00157127
rttn	benthic	284.597	0.321116	0.119084	2.69656	0.00700592	0.0219785
LOC101464451	benthic	177.497	0.321302	0.12366	2.59828	0.00936931	0.027648
LOC101476082	benthic	355.067	0.32149	0.120422	2.6697	0.00759191	0.0234198
degs1	benthic	1740.46	0.321543	0.111616	2.88079	0.00396686	0.0139142
ripk1	benthic	656.686	0.321545	0.0812375	3.95809	7.55522e-05	0.000535716
atrip	benthic	65.267	0.321608	0.121695	2.64274	0.00822383	0.0249349
xab2	benthic	687.593	0.322079	0.054135	5.94956	2.68863e-09	1.01019e-07
htatip2	benthic	940.331	0.322599	0.102546	3.1459	0.00165579	0.00679444
dock9	benthic	1272.54	0.322626	0.11056	2.91812	0.00352152	0.0126113
herpud1	benthic	1204.49	0.32265	0.0757572	4.259	2.0534e-05	0.000181615
LOC101464674	benthic	790.008	0.322789	0.0714052	4.52053	6.1686e-06	6.68537e-05
dnajb9	benthic	608.138	0.322919	0.124019	2.60378	0.00922008	0.0273082
adora2a	benthic	101.376	0.323161	0.0963669	3.35344	0.000798138	0.00375123
bet1	benthic	445.669	0.323313	0.113568	2.84687	0.00441511	0.0152183
LOC101467984	benthic	1192.1	0.323682	0.0749654	4.31776	1.57624e-05	0.00014536
LOC101472670	benthic	92.4637	0.323884	0.119583	2.70844	0.00675997	0.0213744
LOC101469527	benthic	3840.7	0.324703	0.0765443	4.24202	2.21513e-05	0.000193078
LOC101485333	benthic	644.036	0.324731	0.119407	2.71952	0.00653765	0.0208475
LOC101477452	benthic	549.254	0.324825	0.0739873	4.39028	1.13203e-05	0.000110151
itpr2	benthic	1966.24	0.324955	0.106031	3.06472	0.00217872	0.00850489
LOC101486102	benthic	342.105	0.325772	0.130884	2.48901	0.0128099	0.0355643
polh	benthic	220.149	0.32598	0.0975285	3.34241	0.000830545	0.0038667
LOC101469160	benthic	129.702	0.32645	0.0995282	3.27997	0.00103817	0.00466072
LOC101480244	benthic	1195.67	0.326518	0.127157	2.56783	0.0102337	0.0296797
LOC101466658	benthic	1166.28	0.326912	0.12361	2.64471	0.00817609	0.0248238
LOC101475175	benthic	456.165	0.327064	0.0855091	3.8249	0.000130826	0.000845095
hsdl1	benthic	335.818	0.327086	0.0994438	3.28916	0.00100488	0.00453883
tpst1	benthic	644.159	0.327101	0.0862337	3.79319	0.000148724	0.000937726
LOC101471187	benthic	3695.37	0.327281	0.0853926	3.83266	0.000126764	0.000822451
bccip	benthic	410.192	0.327678	0.10871	3.01424	0.0025762	0.00976326
arap2	benthic	295.658	0.327858	0.0776488	4.22232	2.41801e-05	0.000208029
dnajb14	benthic	545.743	0.328188	0.080851	4.05917	4.92465e-05	0.000373563
pum3	benthic	587.278	0.328622	0.110903	2.96314	0.00304522	0.0111945
shprh	benthic	399.791	0.3289	0.134713	2.44148	0.0146271	0.0394369
cul2	benthic	659.618	0.329022	0.0687063	4.78882	1.67766e-06	2.25371e-05
spag5	benthic	143.862	0.329459	0.138942	2.37119	0.0177308	0.0460307
wdr75	benthic	328.549	0.329489	0.111029	2.9676	0.00300139	0.011063
sntb1	benthic	310.951	0.329497	0.112672	2.92439	0.00345132	0.0124095
faf1	benthic	543.653	0.329562	0.111533	2.95485	0.00312823	0.0114298
LOC101466455	benthic	151.607	0.329747	0.0780507	4.22478	2.39174e-05	0.000206138
polm	benthic	137.128	0.329756	0.110304	2.98951	0.00279428	0.0104275
washc4	benthic	1241.56	0.33018	0.0793346	4.16187	3.15656e-05	0.000258395
slc26a11	benthic	265.63	0.330975	0.0771743	4.28867	1.79749e-05	0.000162645
trove2	benthic	559.161	0.330983	0.0787234	4.20439	2.61793e-05	0.000221367
LOC101468428	benthic	279.3	0.331462	0.107582	3.08101	0.00206303	0.00812416
LOC101473437	benthic	112.683	0.331877	0.135157	2.4555	0.0140691	0.0382756
srebf1	benthic	1001.14	0.331967	0.127882	2.59588	0.00943497	0.0278204
LOC101484839	benthic	968.778	0.33245	0.117692	2.82475	0.0047317	0.0160933
LOC101477095	benthic	2568.99	0.332678	0.0685093	4.85596	1.19806e-06	1.70719e-05
wdr81	benthic	664.119	0.33305	0.104519	3.1865	0.00144007	0.00607249
LOC105941101	benthic	381.981	0.333117	0.105158	3.16776	0.00153619	0.00639368
xrcc1	benthic	278.171	0.333226	0.0914413	3.64415	0.000268279	0.00152328
zfyve26	benthic	743.443	0.333302	0.0994044	3.35299	0.000799431	0.00375608
mycbp	benthic	158.792	0.333511	0.126846	2.62926	0.00855711	0.025733
LOC101469453	benthic	141.355	0.333524	0.110633	3.01469	0.00257242	0.00975279
LOC101482592	benthic	1931.93	0.333664	0.108709	3.06933	0.00214539	0.00839522
LOC101485798	benthic	409.702	0.333814	0.107944	3.09247	0.00198497	0.00786668
LOC101487144	benthic	265.205	0.333979	0.0941348	3.54788	0.000388343	0.00206782
ctbs	benthic	591.034	0.334271	0.107583	3.10711	0.00188927	0.00757481
pdlim1	benthic	1693.12	0.335038	0.137784	2.43161	0.0150317	0.0403637
LOC101488012	benthic	3864.43	0.335062	0.11134	3.00935	0.00261804	0.00988484
LOC101483165	benthic	785.894	0.33531	0.125376	2.67444	0.00748537	0.0231319
mkln1	benthic	329.672	0.33555	0.135518	2.47606	0.0132841	0.0365524
LOC101485266	benthic	924.585	0.335573	0.0898079	3.73656	0.000186555	0.00112925
LOC101479761	benthic	571.266	0.335782	0.118853	2.82519	0.0047252	0.016074
LOC101466020	benthic	1396.37	0.336027	0.0874387	3.843	0.000121541	0.000792837
rhoh	benthic	235.496	0.336134	0.126143	2.6647	0.00770568	0.0236872
yrdc	benthic	329.048	0.336322	0.143681	2.34076	0.0192447	0.0492237
etv6	benthic	1534.19	0.336561	0.126448	2.66165	0.00777577	0.0238456
xpo7	benthic	752.141	0.337253	0.0927747	3.63518	0.000277786	0.00156893
LOC101483734	benthic	242.462	0.337414	0.106328	3.17332	0.00150704	0.00631061
zbtb32	benthic	126.517	0.337541	0.141205	2.39043	0.0168288	0.0441597
LOC101476158	benthic	463.63	0.337715	0.116362	2.90228	0.00370462	0.0131584
apbb1ip	benthic	703.837	0.337925	0.0661207	5.11073	3.20921e-07	5.66901e-06
LOC101463984	benthic	564.274	0.338044	0.127469	2.65197	0.00800236	0.0243964
LOC101482722	benthic	2690.58	0.338546	0.083169	4.07058	4.6896e-05	0.000358703
LOC101478194	benthic	250.515	0.339126	0.143712	2.35976	0.018287	0.047226
med23	benthic	554.486	0.339183	0.073022	4.64495	3.40166e-06	4.07458e-05
cytip	benthic	733.729	0.339262	0.126589	2.68003	0.00736152	0.0228409
LOC101487853	benthic	412.942	0.339432	0.119217	2.84717	0.00441097	0.0152068
LOC101476456	benthic	7620.63	0.339471	0.144707	2.34593	0.0189799	0.04869
LOC111500339	benthic	144.087	0.339594	0.100339	3.38446	0.000713185	0.00342646
lg7h9orf16	benthic	466.945	0.339772	0.0889896	3.8181	0.000134482	0.000865516
LOC101476960	benthic	234.345	0.339832	0.113214	3.00168	0.00268494	0.0100879
cisd2	benthic	355.764	0.339954	0.114677	2.96444	0.00303236	0.0111515
slc35e1	benthic	377.18	0.339955	0.0919624	3.69668	0.000218438	0.00128701
srpra	benthic	1822.47	0.340082	0.0627972	5.41555	6.10999e-08	1.40764e-06
LOC101478123	benthic	70.2107	0.340274	0.141751	2.4005	0.0163725	0.0432278
ints14	benthic	370.272	0.340343	0.0857744	3.96788	7.25139e-05	0.000517689
tbrg4	benthic	322.871	0.340606	0.09084	3.74951	0.000177178	0.00107996
LOC101470720	benthic	1582.4	0.340932	0.0943523	3.61339	0.000302214	0.00168513
kbtbd2	benthic	237.765	0.341018	0.125785	2.71112	0.0067057	0.0212482
LOC101477225	benthic	5548.42	0.341249	0.0760223	4.4888	7.1627e-06	7.51302e-05
LOC101473017	benthic	230.671	0.341364	0.0980298	3.48225	0.000497226	0.00251582
spidr	benthic	594.43	0.34158	0.113865	2.99987	0.00270095	0.0101408
LOC101477871	benthic	1418.95	0.342166	0.0699862	4.88905	1.01322e-06	1.47885e-05
mrto4	benthic	288.964	0.342478	0.109754	3.1204	0.00180603	0.00730406
rbck1	benthic	792.729	0.342609	0.0974429	3.516	0.000438102	0.00227752
LOC101465875	benthic	387.149	0.343518	0.140313	2.44822	0.0143563	0.0389055
utp6	benthic	282.01	0.343633	0.0938624	3.66103	0.000251199	0.00143819
dnajc24	benthic	142.278	0.344505	0.0867279	3.97225	7.11965e-05	0.000510692
LOC101484668	benthic	3143.19	0.344692	0.0849017	4.0599	4.90942e-05	0.000372701
dcp2	benthic	633.208	0.34472	0.0648013	5.31964	1.03973e-07	2.18117e-06
e2f4	benthic	386.674	0.34473	0.115893	2.97456	0.00293408	0.0108561
gpr157	benthic	212.908	0.344737	0.130348	2.64475	0.00817515	0.0248238
LOC101468388	benthic	472.827	0.344819	0.11988	2.87638	0.00402263	0.014085
tbl3	benthic	364.666	0.345046	0.116529	2.96102	0.00306622	0.0112481
hps5	benthic	588.698	0.345131	0.0883308	3.90726	9.33486e-05	0.000637242
LOC101473341	benthic	420.08	0.345184	0.14697	2.34867	0.0188408	0.0484094
LOC101473951	benthic	903.162	0.345539	0.0914178	3.77978	0.000156968	0.000977847
tbck	benthic	184.82	0.345991	0.102309	3.38181	0.000720096	0.00345362
sp4	benthic	241.211	0.345991	0.127521	2.71322	0.00666336	0.0211593
LOC101478006	benthic	65.4762	0.346114	0.107876	3.20844	0.00133457	0.00571151
pitpnc1	benthic	563.979	0.34623	0.107648	3.21632	0.00129845	0.00557675
LOC101476328	benthic	350.261	0.346398	0.0763651	4.53608	5.73105e-06	6.31072e-05
madd	benthic	1724.07	0.346552	0.112385	3.08362	0.00204499	0.00806137
mfsd11	benthic	1358.37	0.346555	0.0718752	4.82162	1.42398e-06	1.96931e-05
nop2	benthic	602.872	0.347022	0.108673	3.19326	0.00140678	0.00596215
LOC101470497	benthic	192.315	0.347377	0.13964	2.48766	0.0128588	0.0356536
slc44a4	benthic	2005.67	0.347517	0.105377	3.29786	0.000974263	0.00442339
LOC101474540	benthic	552.846	0.347978	0.0895742	3.8848	0.000102415	0.000688869
gtf2e2	benthic	691.369	0.348262	0.0754349	4.61672	3.8986e-06	4.5758e-05
LOC101472340	benthic	280.356	0.348434	0.106933	3.25843	0.0011203	0.00495733
LOC101481593	benthic	1069.04	0.348479	0.0944504	3.68954	0.000224659	0.00131619
sars	benthic	2669	0.348911	0.105032	3.32194	0.000893928	0.00411892
nat10	benthic	533.741	0.348936	0.0772176	4.51887	6.21718e-06	6.72665e-05
slc12a9	benthic	591.01	0.349079	0.0704815	4.95278	7.31602e-07	1.13941e-05
sec13	benthic	1078.47	0.349191	0.147833	2.36206	0.0181737	0.0469586
usp24	benthic	1354.62	0.349677	0.100649	3.47421	0.000512361	0.00258086
ndc1	benthic	229.965	0.349934	0.0761432	4.59574	4.31221e-06	4.96136e-05
LOC101468693	benthic	440.59	0.350048	0.119717	2.92396	0.00345611	0.0124225
LOC101463771	benthic	273.649	0.350196	0.13063	2.68082	0.00734424	0.0228057
LOC105941237	benthic	114.667	0.350969	0.134839	2.60287	0.00924471	0.0273559
med4	benthic	142.554	0.350998	0.0918394	3.82187	0.000132443	0.000854393
mnt	benthic	1150.89	0.351183	0.130745	2.68601	0.00723108	0.0225234
selenoi	benthic	326.426	0.35128	0.140543	2.49945	0.0124387	0.0347646
LOC101464853	benthic	396.273	0.351547	0.095313	3.68834	0.000225719	0.00132141
ptges3	benthic	1474.28	0.35184	0.143636	2.44953	0.0143042	0.0387945
patj	benthic	622.42	0.351901	0.122137	2.88119	0.00396174	0.0139098
strbp	benthic	867.523	0.351907	0.10288	3.42056	0.000624923	0.00305957
mtmr2	benthic	341.783	0.351983	0.100752	3.49357	0.0004766	0.00243451
ccdc115	benthic	187.041	0.352371	0.0734373	4.79826	1.60049e-06	2.16669e-05
dicer1	benthic	338.227	0.352631	0.134664	2.61859	0.00882942	0.0263663
atad5	benthic	197.013	0.352682	0.113199	3.1156	0.0018357	0.00740168
ercc6	benthic	236.099	0.35274	0.108879	3.23975	0.00119634	0.00523282
sh3kbp1	benthic	1466.98	0.353094	0.143594	2.45897	0.0139338	0.0380044
sptlc2	benthic	1571.09	0.353948	0.145496	2.4327	0.0149869	0.0402601
tmem203	benthic	271.093	0.354179	0.107802	3.28545	0.00101819	0.00458601
LOC101484083	benthic	4461.61	0.354576	0.129217	2.74403	0.00606892	0.0196512
ythdc2	benthic	220.55	0.354579	0.102925	3.44503	0.000570988	0.00283461
plekhs1	benthic	3256.21	0.354604	0.14724	2.40833	0.0160255	0.0424633
LOC101483627	benthic	335.618	0.354614	0.141244	2.51065	0.0120509	0.0338823
heatr6	benthic	218.67	0.354849	0.10216	3.47348	0.000513755	0.00258652
prmt6	benthic	89.3889	0.354985	0.142874	2.48459	0.01297	0.035905
tmem161b	benthic	242.096	0.355123	0.0958541	3.70482	0.000211538	0.00125344
LOC112434021	benthic	88.9855	0.355409	0.112416	3.16156	0.00156926	0.00651134
stxbp2	benthic	2536.51	0.355435	0.0793448	4.47963	7.47712e-06	7.77121e-05
sar1b	benthic	2542.82	0.355666	0.112887	3.15065	0.0016291	0.00670781
klhl42	benthic	49.3211	0.355735	0.138112	2.5757	0.0100037	0.0291755
dopey1	benthic	190.78	0.355879	0.110565	3.21872	0.00128764	0.00554768
LOC101482086	benthic	257.3	0.355885	0.0946615	3.75955	0.000170219	0.00104483
LOC101474937	benthic	263.932	0.355885	0.135267	2.63099	0.00851366	0.0256543
LOC101486886	benthic	204.664	0.355912	0.112288	3.16963	0.00152631	0.00636913
LOC101470992	benthic	116.726	0.356169	0.115113	3.09408	0.00197425	0.00783872
LOC101477082	benthic	1658.5	0.356392	0.0664694	5.36174	8.24252e-08	1.79979e-06
LOC101468413	benthic	35.8589	0.356627	0.145824	2.4456	0.0144611	0.0391154
npc1	benthic	1044.01	0.356822	0.0851878	4.18865	2.80617e-05	0.000235012
unc45a	benthic	467.758	0.357149	0.0867098	4.1189	3.80687e-05	0.000300998
cdv3	benthic	829.755	0.35721	0.101366	3.52395	0.000425164	0.00222292
top3b	benthic	249.224	0.357501	0.0723748	4.93958	7.82918e-07	1.20488e-05
LOC101474139	benthic	803.674	0.35757	0.0753524	4.74531	2.08191e-06	2.70607e-05
LOC101472377	benthic	1351.44	0.357717	0.0722953	4.94799	7.49823e-07	1.16232e-05
slc25a47	benthic	179.415	0.357762	0.105598	3.38797	0.00070412	0.00338923
ctnnbl1	benthic	534.372	0.357868	0.114781	3.11782	0.00182191	0.00735687
disc1	benthic	108.551	0.358369	0.145955	2.45533	0.0140754	0.0382874
dbf4	benthic	171.869	0.358522	0.0804383	4.4571	8.30743e-06	8.44215e-05
LOC101481707	benthic	581.204	0.358532	0.0696108	5.15052	2.59767e-07	4.76371e-06
psma5	benthic	1758.11	0.358949	0.116273	3.08713	0.00202096	0.00798464
hars	benthic	946.976	0.359125	0.0843789	4.2561	2.08025e-05	0.0001834
LOC101479855	benthic	3059.97	0.359139	0.0841688	4.26689	1.98217e-05	0.000176696
LOC101470514	benthic	339.139	0.359572	0.135096	2.6616	0.00777706	0.0238456
LOC101471811	benthic	1175.76	0.359669	0.107146	3.35682	0.000788439	0.00371563
LOC101475737	benthic	387.506	0.359706	0.119871	3.00076	0.00269306	0.0101164
mtpap	benthic	78.1984	0.359766	0.107846	3.33593	0.00085014	0.00394266
copa	benthic	2262.51	0.360479	0.0752559	4.79004	1.66748e-06	2.24317e-05
ccsap	benthic	141.725	0.360514	0.138695	2.59933	0.00934073	0.0275842
LOC101487808	benthic	1882.13	0.360606	0.113367	3.18087	0.00146836	0.00617171
LOC101486620	benthic	132.247	0.360761	0.136463	2.64365	0.00820182	0.0248862
cwc22	benthic	421.171	0.36121	0.073776	4.89604	9.77871e-07	1.43598e-05
bud13	benthic	241.617	0.361561	0.0836136	4.32419	1.53095e-05	0.000141932
LOC101481158	benthic	394.531	0.361637	0.121441	2.97788	0.00290248	0.0107598
LOC101466311	benthic	488.448	0.361639	0.122812	2.94465	0.00323317	0.0117641
LOC101469303	benthic	83.5659	0.361951	0.109366	3.30955	0.000934447	0.00426982
banf1	benthic	1354.01	0.36242	0.100795	3.5956	0.000323643	0.00178036
galk2	benthic	661.944	0.362554	0.112458	3.22389	0.00126461	0.00546926
aar2	benthic	162.885	0.363222	0.0891559	4.07401	4.62098e-05	0.000354583
LOC112434759	benthic	30.2306	0.363345	0.131048	2.77261	0.00556085	0.0183206
LOC101484865	benthic	1208.52	0.36412	0.121752	2.99066	0.00278372	0.0103961
spc25	benthic	143.285	0.364134	0.145996	2.49413	0.0126266	0.0351975
eef1e1	benthic	539.179	0.364163	0.117906	3.0886	0.00201105	0.00795364
LOC101472129	benthic	49.1299	0.36419	0.123109	2.95827	0.00309367	0.0113229
brix1	benthic	666.936	0.364211	0.11104	3.27999	0.00103811	0.00466072
dis3	benthic	141.225	0.364214	0.115191	3.16184	0.00156777	0.00650686
LOC101463824	benthic	1059.82	0.365174	0.141645	2.57808	0.00993505	0.0290104
LOC101474537	benthic	1330.03	0.365319	0.153772	2.37571	0.017515	0.0455812
bri3bp	benthic	603.361	0.366009	0.119989	3.05035	0.00228572	0.00885429
LOC101482598	benthic	87.164	0.366031	0.103724	3.5289	0.000417296	0.00219029
arf6	benthic	1506.4	0.366057	0.0899054	4.07158	4.66948e-05	0.000357591
LOC101471463	benthic	732.12	0.366321	0.0765835	4.78329	1.72451e-06	2.30538e-05
clnk	benthic	228.733	0.3664	0.127647	2.87041	0.00409946	0.0143028
LOC101475895	benthic	242.183	0.3667	0.148789	2.46457	0.0137178	0.0374896
grasp	benthic	484.441	0.36674	0.0944703	3.88206	0.000103575	0.000694353
slc38a6	benthic	172.571	0.366788	0.103083	3.55819	0.000373419	0.00200487
prex1	benthic	801.631	0.366995	0.106962	3.43108	0.000601186	0.00296294
farsb	benthic	1204.63	0.367	0.100367	3.65658	0.000255604	0.00145993
ssb	benthic	1243.22	0.36701	0.087341	4.20204	2.64519e-05	0.000223378
LOC101486707	benthic	273.355	0.367035	0.101671	3.61002	0.000306178	0.00170033
n4bp2	benthic	486.581	0.367127	0.145219	2.52809	0.0114686	0.0325449
bax	benthic	1611.61	0.368004	0.0995964	3.69496	0.000219925	0.00129386
smyd5	benthic	393.892	0.368656	0.139731	2.63833	0.00833144	0.0252159
taok3	benthic	1242.51	0.368878	0.0702085	5.25404	1.48802e-07	2.948e-06
LOC101479677	benthic	1477.4	0.369018	0.141818	2.60205	0.00926675	0.0274
lyst	benthic	459.758	0.369092	0.129608	2.84775	0.00440293	0.015187
LOC101467443	benthic	366.101	0.369131	0.106557	3.46417	0.00053187	0.0026608
dopey2	benthic	424.319	0.369322	0.104259	3.54235	0.000396583	0.00210225
thap5	benthic	32.9319	0.369394	0.153265	2.41017	0.0159452	0.0423202
LOC101465906	benthic	351.48	0.369552	0.132563	2.78775	0.00530747	0.0176369
ltn1	benthic	633.403	0.369634	0.0652519	5.66473	1.47255e-08	4.22167e-07
LOC101475637	benthic	250.987	0.369636	0.0795502	4.64657	3.37494e-06	4.05266e-05
LOC101484838	benthic	601.477	0.369717	0.139699	2.64652	0.00813241	0.0247148
LOC101478924	benthic	506.253	0.369865	0.109529	3.37686	0.000733192	0.00350159
sec63	benthic	792.943	0.370075	0.0977397	3.78634	0.000152885	0.000958932
slc35b4	benthic	561.997	0.370103	0.11491	3.22081	0.00127829	0.00551478
LOC101470320	benthic	1082.19	0.370429	0.0925601	4.00204	6.2798e-05	0.000461262
ythdf2	benthic	458.738	0.370629	0.0975397	3.79978	0.000144826	0.00091766
LOC101463658	benthic	364.026	0.371259	0.132315	2.80587	0.00501813	0.0168588
LOC101480869	benthic	2476.13	0.371298	0.120896	3.07122	0.00213189	0.00835257
LOC101466239	benthic	239121	0.371524	0.133131	2.79067	0.00525989	0.0175185
prkaca	benthic	258.365	0.371548	0.125754	2.95455	0.00313126	0.0114365
LOC101467469	benthic	2438.76	0.371706	0.141183	2.6328	0.00846838	0.0255499
LOC101478188	benthic	1099.13	0.371885	0.101331	3.67001	0.000242541	0.00139869
LOC101474506	benthic	98.7308	0.37231	0.158594	2.34757	0.0188963	0.048528
hras	benthic	780.398	0.372664	0.0979883	3.80315	0.000142866	0.000910039
LOC101468909	benthic	634.05	0.372683	0.0969769	3.84301	0.000121533	0.000792837
pop1	benthic	124.439	0.372775	0.120715	3.08805	0.00201477	0.00796508
LOC101479472	benthic	675.232	0.372862	0.120954	3.08269	0.0020514	0.00808499
LOC101474440	benthic	2589.94	0.372921	0.0724103	5.15011	2.60328e-07	4.76794e-06
fam96b	benthic	625.224	0.373178	0.0579027	6.44491	1.15666e-10	7.20084e-09
LOC101473353	benthic	578.818	0.373343	0.0872981	4.27665	1.89728e-05	0.000170472
fuca2	benthic	1248.39	0.373691	0.121593	3.07329	0.00211711	0.00830899
LOC101473900	benthic	356.826	0.373754	0.0757941	4.93117	8.17385e-07	1.24104e-05
LOC101479054	benthic	540.317	0.373815	0.0988366	3.78215	0.000155481	0.000970156
asmtl	benthic	442.637	0.374286	0.0860107	4.35162	1.35135e-05	0.000127785
LOC101467210	benthic	113.884	0.374454	0.144061	2.59928	0.00934194	0.0275842
LOC105941282	benthic	95.9662	0.374677	0.155095	2.41579	0.0157011	0.0417761
ddx18	benthic	653.223	0.374699	0.107147	3.49704	0.000470445	0.00241139
LOC101485953	benthic	2335.3	0.374828	0.159698	2.34711	0.0189197	0.0485731
dhdds	benthic	310.14	0.374884	0.157745	2.37652	0.017477	0.0454953
LOC101480385	benthic	358.77	0.375388	0.114821	3.26932	0.00107805	0.00480504
LOC101472372	benthic	88.1002	0.375437	0.145528	2.57984	0.00988473	0.0288898
LOC101484012	benthic	139.279	0.376028	0.106946	3.51607	0.000437988	0.00227752
gak	benthic	546.847	0.376059	0.108472	3.46689	0.000526521	0.00263905
cmip	benthic	1542.32	0.376153	0.0880145	4.27376	1.92203e-05	0.000172154
bop1	benthic	853.177	0.376255	0.0866002	4.34474	1.39441e-05	0.000131106
zdhhc15	benthic	473.357	0.376328	0.0815809	4.61294	3.97013e-06	4.6478e-05
LOC101472870	benthic	475.597	0.376749	0.111133	3.39006	0.000698785	0.00336737
stoml2	benthic	392.134	0.376909	0.104876	3.59384	0.000325838	0.00179038
LOC101478979	benthic	479.409	0.376987	0.129301	2.91558	0.00355032	0.0126853
pde3b	benthic	356.581	0.377032	0.0952661	3.95767	7.56851e-05	0.000536461
sh2b2	benthic	288.631	0.377113	0.15156	2.48822	0.0128386	0.0356183
LOC101483159	benthic	347.665	0.377627	0.129132	2.92434	0.00345185	0.0124095
eaf2	benthic	626.075	0.37768	0.0798082	4.73235	2.2194e-06	2.8482e-05
fam98b	benthic	169.576	0.377753	0.14775	2.55671	0.0105667	0.0304572
ccdc28a	benthic	379.975	0.377847	0.10884	3.47159	0.000517389	0.00259971
pparg	benthic	2361.12	0.378077	0.150817	2.50685	0.0121812	0.0342064
LOC101485020	benthic	107.977	0.37862	0.136381	2.7762	0.00549983	0.0181787
ppan	benthic	457.837	0.378685	0.127861	2.96169	0.00305959	0.0112323
LOC101482545	benthic	2053.03	0.379177	0.117153	3.23658	0.0012097	0.00528047
psmd5	benthic	521.041	0.379407	0.129938	2.91991	0.00350128	0.0125526
scly	benthic	957.559	0.379455	0.108111	3.50987	0.00044832	0.00232086
usp16	benthic	314.438	0.379551	0.121298	3.12907	0.00175359	0.00711983
LOC101480756	benthic	828.638	0.379798	0.127284	2.98386	0.00284641	0.0105891
pde7a	benthic	475.319	0.379961	0.0930514	4.08335	4.43918e-05	0.000343096
hebp1	benthic	75.9744	0.380168	0.122768	3.09663	0.00195736	0.00778612
vsir	benthic	3312.77	0.380551	0.0935914	4.06609	4.7809e-05	0.000364383
LOC101463960	benthic	971.453	0.380785	0.115126	3.30755	0.000941173	0.0042924
LOC101487330	benthic	203.325	0.38118	0.103536	3.68161	0.000231765	0.00134819
LOC101482322	benthic	419.164	0.381667	0.104397	3.65592	0.000256265	0.00146327
snx24	benthic	385.575	0.381709	0.111568	3.42132	0.000623175	0.00305194
klc1	benthic	789.575	0.38171	0.135222	2.82284	0.00476008	0.0161727
yod1	benthic	183.181	0.382179	0.114025	3.35172	0.000803108	0.00376815
LOC101481405	benthic	227.199	0.382658	0.117116	3.26735	0.00108561	0.0048331
zdhhc7	benthic	492.256	0.382745	0.0837584	4.56963	4.88589e-06	5.50614e-05
zwilch	benthic	68.8548	0.382832	0.159688	2.39737	0.0165133	0.0435279
LOC101468124	benthic	274.93	0.383052	0.0998496	3.83629	0.000124906	0.000811761
npm3	benthic	483.785	0.383265	0.137411	2.78919	0.00528405	0.0175749
LOC101487890	benthic	103.009	0.383269	0.0984691	3.89227	9.93089e-05	0.000670788
dgkd	benthic	528.631	0.383289	0.136625	2.8054	0.0050254	0.0168744
nol10	benthic	333.621	0.383496	0.126574	3.02983	0.00244695	0.00935081
aldh1a2	benthic	555.727	0.383666	0.135073	2.84045	0.00450503	0.0154756
LOC101465668	benthic	574.958	0.38384	0.100203	3.83063	0.000127816	0.000828364
LOC101475302	benthic	367.3	0.383871	0.0897512	4.27705	1.89384e-05	0.000170242
LOC101484165	benthic	647.701	0.384293	0.0931667	4.12479	3.71066e-05	0.00029448
LOC101468179	benthic	1117.25	0.384476	0.160764	2.39156	0.016777	0.0440601
irf9	benthic	1424.13	0.384646	0.141744	2.71366	0.00665437	0.0211342
LOC101476157	benthic	1931.48	0.384712	0.113903	3.37752	0.000731414	0.00349658
lgmn	benthic	17461.3	0.384929	0.135688	2.83688	0.00455569	0.0156189
LOC101466084	benthic	88.8942	0.385158	0.137332	2.80458	0.00503815	0.0169029
she	benthic	39.8243	0.385827	0.162125	2.37981	0.0173217	0.0451821
LOC101470609	benthic	133.627	0.385845	0.154937	2.49033	0.0127623	0.0354782
LOC101486355	benthic	2281.8	0.385864	0.097098	3.97397	7.06858e-05	0.000508901
LOC101480915	benthic	245.185	0.385922	0.161475	2.38998	0.0168493	0.0441954
ergic1	benthic	578.427	0.386003	0.162896	2.36963	0.0178059	0.0461946
2008-09-01	benthic	1137.98	0.386026	0.0891239	4.33134	1.48205e-05	0.000137864
LOC101465608	benthic	369.64	0.386112	0.120247	3.21098	0.00132282	0.00567509
ppm1e	benthic	67.6291	0.386228	0.120213	3.21287	0.00131416	0.00564046
idh1	benthic	3850.24	0.386351	0.132399	2.91808	0.00352193	0.0126113
ap1s1	benthic	441.921	0.386955	0.0919762	4.20712	2.58641e-05	0.000219377
b4galt4	benthic	615.706	0.387035	0.108996	3.5509	0.000383912	0.0020492
edc4	benthic	692.406	0.387062	0.0998194	3.87763	0.00010548	0.000703825
LOC101467586	benthic	222.262	0.387174	0.119685	3.23493	0.00121672	0.00529908
LOC101475547	benthic	495.757	0.387214	0.108933	3.55461	0.000378536	0.00202782
rasgef1c	benthic	505.087	0.387601	0.146378	2.64794	0.00809828	0.0246264
LOC101466039	benthic	190.636	0.387738	0.14081	2.75364	0.00589372	0.019197
LOC101470525	benthic	912.468	0.387807	0.0819999	4.72936	2.25224e-06	2.88207e-05
st3gal3	benthic	1840.81	0.387815	0.148262	2.61575	0.00890317	0.0265373
LOC101482771	benthic	71.7184	0.387999	0.151224	2.56572	0.0102961	0.0298159
cyld	benthic	526.452	0.388019	0.105281	3.68556	0.000228204	0.00133352
sptssa	benthic	1549.74	0.388322	0.0788487	4.9249	8.4405e-07	1.2705e-05
LOC101475154	benthic	99.4123	0.388575	0.108221	3.59058	0.00032994	0.00180931
crebbp	benthic	583.68	0.388842	0.164604	2.36229	0.0181626	0.0469363
dusp3	benthic	92.594	0.388946	0.132638	2.93239	0.00336367	0.0121607
LOC101479012	benthic	1351.7	0.38904	0.164592	2.36367	0.0180951	0.0468186
LOC101483828	benthic	6322.64	0.389207	0.110369	3.52643	0.000421203	0.00220601
capg	benthic	7195.2	0.389333	0.136878	2.84439	0.00444969	0.0153293
LOC101465390	benthic	3409.6	0.389645	0.129624	3.00597	0.00264739	0.00997021
LOC101473992	benthic	312.195	0.390293	0.143861	2.71299	0.00666787	0.0211666
LOC101472935	benthic	38.5802	0.390346	0.150732	2.58966	0.00960696	0.028241
ctsd	benthic	4349.55	0.390648	0.14976	2.6085	0.00909408	0.0270015
LOC101471485	benthic	353.292	0.390865	0.0847026	4.61456	3.93932e-06	4.61795e-05
LOC101480817	benthic	354.005	0.391114	0.156125	2.50514	0.0122404	0.0343299
LOC101481404	benthic	311.989	0.391276	0.0984295	3.97519	7.03218e-05	0.000506849
nisch	benthic	378.077	0.391682	0.112704	3.47531	0.000510257	0.00257093
pelo	benthic	695.718	0.392172	0.132203	2.96644	0.00301267	0.0110982
mthfr	benthic	190.284	0.392216	0.131429	2.98424	0.00284288	0.0105842
LOC112436476	benthic	351.17	0.392428	0.166094	2.36269	0.018143	0.0469046
rock2	benthic	428.261	0.392735	0.128301	3.06105	0.00220564	0.00858904
atp6v1h	benthic	1240.36	0.392759	0.100203	3.91962	8.86872e-05	0.000611935
LOC101464098	benthic	455.144	0.393776	0.0911376	4.32067	1.55553e-05	0.000143795
LOC101484717	benthic	1039.39	0.394123	0.150878	2.6122	0.00899619	0.0267718
LOC101469026	benthic	1235.83	0.394289	0.0865182	4.5573	5.18163e-06	5.79867e-05
abcd4	benthic	242.181	0.394327	0.0789425	4.99511	5.88009e-07	9.47364e-06
LOC101486153	benthic	170.536	0.394517	0.119007	3.31506	0.000916222	0.00420052
LOC101486880	benthic	64.2399	0.394712	0.153203	2.5764	0.00998346	0.0291252
LOC101485040	benthic	286.125	0.395194	0.103983	3.80056	0.00014437	0.00091598
nf1	benthic	538.242	0.395493	0.139768	2.82965	0.00465996	0.0159009
LOC112432588	benthic	92.7969	0.395759	0.106434	3.71835	0.000200529	0.00119912
nup93	benthic	347.2	0.395941	0.152897	2.58959	0.00960899	0.0282426
LOC101476191	benthic	268.188	0.395965	0.135595	2.92021	0.00349795	0.0125471
psmd8	benthic	1063.67	0.396358	0.143327	2.76541	0.00568518	0.018644
ripor2	benthic	389.454	0.396441	0.116769	3.39508	0.000686091	0.00331498
atg9a	benthic	563.424	0.396511	0.129837	3.05392	0.00225875	0.00876215
tecpr1	benthic	746.586	0.39659	0.118515	3.34632	0.000818929	0.00382558
prkar1b	benthic	341.183	0.397569	0.126873	3.13361	0.00172672	0.00702452
agpat4	benthic	2301.06	0.398171	0.131633	3.02485	0.0024876	0.00948918
prkx	benthic	353.724	0.398436	0.0809011	4.92498	8.4371e-07	1.2705e-05
LOC101480971	benthic	113.012	0.39859	0.139842	2.85029	0.00436798	0.0150883
inpp4b	benthic	72.8067	0.398591	0.149408	2.66781	0.00763485	0.023522
ptpn9	benthic	264.117	0.398745	0.124336	3.207	0.00134125	0.00573753
tmem68	benthic	96.475	0.39967	0.104788	3.81406	0.000136701	0.000877743
LOC105941177	benthic	515.623	0.399877	0.131389	3.04347	0.00233868	0.00901585
LOC112433635	benthic	128.523	0.400357	0.142053	2.81836	0.00482695	0.016345
uggt1	benthic	1223.89	0.400434	0.141725	2.82543	0.00472166	0.0160695
tmed2	benthic	407.907	0.400553	0.0777104	5.15443	2.54405e-07	4.68324e-06
LOC101483147	benthic	3428.98	0.400656	0.101252	3.95703	7.5889e-05	0.00053751
mcph1	benthic	35.4533	0.400948	0.13722	2.92195	0.0034785	0.0124913
snapc4	benthic	266.304	0.401048	0.101909	3.93535	8.30746e-05	0.000578395
bri3	benthic	1598.17	0.401053	0.0948322	4.22908	2.34649e-05	0.000202965
poglut1	benthic	277.129	0.401139	0.11945	3.35822	0.000784475	0.00370239
LOC101468424	benthic	854.925	0.402109	0.118384	3.39665	0.000682155	0.00330129
LOC101482261	benthic	671.334	0.402195	0.102687	3.9167	8.97702e-05	0.000617194
tsku	benthic	1068.99	0.403181	0.134847	2.98992	0.00279052	0.0104154
LOC101474253	benthic	2995.42	0.403284	0.105833	3.81055	0.000138657	0.00088793
LOC101481733	benthic	4865.24	0.403314	0.0923701	4.36628	1.2638e-05	0.000121014
mtrex	benthic	741.975	0.404016	0.072793	5.55021	2.85329e-08	7.42744e-07
LOC101484195	benthic	549.394	0.404836	0.0838743	4.8267	1.38811e-06	1.92941e-05
LOC101480806	benthic	213.916	0.405311	0.171387	2.36489	0.0180354	0.0466829
LOC101468285	benthic	29.1169	0.405404	0.165887	2.44386	0.0145312	0.0392388
LOC101480382	benthic	439.738	0.405445	0.0883328	4.58997	4.43303e-06	5.07306e-05
LOC112433222	benthic	44.5891	0.405579	0.131456	3.08529	0.00203357	0.00802292
ap1m2	benthic	311.979	0.40563	0.127927	3.17078	0.00152028	0.00634881
samd8	benthic	142.782	0.406092	0.127105	3.19494	0.00139861	0.00593363
hmga1	benthic	525.869	0.406645	0.133518	3.04563	0.00232194	0.00896391
LOC101474188	benthic	112.007	0.40665	0.122952	3.30738	0.000941734	0.00429394
nt5dc2	benthic	6569.07	0.40672	0.131398	3.09534	0.0019659	0.00781039
thnsl1	benthic	58.6465	0.4068	0.149544	2.72027	0.00652281	0.0208126
dagla	benthic	195.498	0.40685	0.104336	3.89943	9.64199e-05	0.000654954
LOC101470636	benthic	142.524	0.406911	0.126992	3.20424	0.00135421	0.00578012
toe1	benthic	225.666	0.406927	0.107422	3.78812	0.000151791	0.000954559
akt1	benthic	562.143	0.407265	0.0718805	5.66586	1.46287e-08	4.20018e-07
wbp11	benthic	169.408	0.407847	0.143885	2.83454	0.00458915	0.0157168
LOC101478826	benthic	1393.41	0.407904	0.129924	3.13956	0.00169204	0.00691519
mvk	benthic	118.553	0.407955	0.102725	3.97133	7.14728e-05	0.000511879
LOC101487382	benthic	55.1037	0.408274	0.152492	2.67736	0.00742057	0.0229796
LOC101484533	benthic	91.5104	0.408334	0.135371	3.0164	0.00255795	0.00970366
dbnl	benthic	1866.46	0.408495	0.0959057	4.25934	2.05027e-05	0.000181505
LOC101484002	benthic	236.942	0.408568	0.110389	3.70117	0.000214611	0.00126874
atg4d	benthic	409.498	0.408674	0.117763	3.47031	0.000519852	0.00260971
dmxl2	benthic	235.149	0.408814	0.12661	3.22893	0.00124253	0.00538468
plxnd1	benthic	1617.67	0.408954	0.152828	2.67591	0.00745261	0.0230566
LOC101479943	benthic	295.33	0.409006	0.133922	3.05406	0.00225767	0.00876149
trim2	benthic	443.288	0.409173	0.105891	3.86408	0.00011151	0.000735888
LOC101481190	benthic	2130.28	0.409391	0.145565	2.81242	0.00491704	0.0165858
LOC101488006	benthic	340.808	0.409394	0.10693	3.82863	0.00012886	0.000834356
xxylt1	benthic	219.446	0.409395	0.0828742	4.93996	7.81401e-07	1.20351e-05
psmd1	benthic	1645.83	0.409598	0.133028	3.07903	0.00207677	0.00817493
urod	benthic	792.476	0.409831	0.128378	3.19239	0.00141102	0.00597487
LOC101484866	benthic	59.0337	0.410315	0.162414	2.52634	0.0115256	0.0326778
elk3	benthic	769.253	0.41041	0.125649	3.26633	0.0010895	0.00484625
LOC101474273	benthic	555.03	0.410498	0.103558	3.96395	7.37212e-05	0.000524667
LOC101485898	benthic	51.4156	0.410499	0.17136	2.39554	0.016596	0.0436645
slc30a7	benthic	663.044	0.410698	0.122163	3.3619	0.00077409	0.00366576
nox1	benthic	6778.7	0.410783	0.148856	2.7596	0.00578728	0.0189111
LOC101481655	benthic	40.0318	0.410821	0.122483	3.35411	0.000796209	0.00374399
copz1	benthic	2107.96	0.411516	0.123943	3.32021	0.000899502	0.0041411
fig4	benthic	195.742	0.41172	0.108773	3.78514	0.000153622	0.00096136
LOC112431042	benthic	24.5952	0.4118	0.163794	2.51413	0.0119325	0.0336086
LOC101471087	benthic	135.352	0.411889	0.103003	3.99881	6.36604e-05	0.000466815
LOC101468373	benthic	748.003	0.411972	0.0942017	4.3733	1.22381e-05	0.000117851
rgs3	benthic	1879.66	0.412178	0.138188	2.98273	0.00285688	0.0106219
LOC101482696	benthic	79.4882	0.412332	0.14618	2.82071	0.00479169	0.0162571
arsb	benthic	254.958	0.412383	0.121566	3.39226	0.000693195	0.0033421
LOC101481520	benthic	71.3811	0.412836	0.156085	2.64495	0.00817037	0.0248143
LOC101476386	benthic	167.417	0.412876	0.16132	2.55936	0.0104866	0.0302764
pkp2	benthic	118.883	0.412924	0.159462	2.58949	0.00961183	0.0282462
LOC101472466	benthic	1484.62	0.413298	0.164222	2.5167	0.0118458	0.0334132
cd55	benthic	1078.41	0.413306	0.1094	3.77792	0.000158141	0.000983564
LOC101468512	benthic	2295.13	0.413464	0.0938582	4.4052	1.05688e-05	0.000104369
LOC101467479	benthic	11628.9	0.413776	0.171126	2.41796	0.0156078	0.041574
top2b	benthic	848.913	0.414525	0.107157	3.8684	0.000109553	0.000724967
ktn1	benthic	5679.06	0.414558	0.108681	3.81446	0.00013648	0.000877199
pim1	benthic	3377.39	0.414654	0.150289	2.75904	0.00579715	0.018937
fli1	benthic	735.854	0.414775	0.139867	2.96551	0.00302183	0.0111255
LOC106675755	benthic	723.028	0.415114	0.133213	3.11617	0.00183218	0.00739058
xrcc4	benthic	60.1651	0.41515	0.100667	4.12401	3.72334e-05	0.000295364
plekha2	benthic	575.265	0.415529	0.118023	3.52075	0.000430322	0.00224419
dhx33	benthic	84.6724	0.415567	0.109328	3.8011	0.000144055	0.000914584
bmp2k	benthic	748.544	0.416321	0.106719	3.90111	9.57526e-05	0.000651111
ssr1	benthic	3397.41	0.416503	0.104781	3.97499	7.03819e-05	0.000507092
pld3	benthic	1206.79	0.416669	0.0901281	4.62307	3.78105e-06	4.45687e-05
LOC101472609	benthic	527.764	0.416944	0.126669	3.29161	0.000996165	0.00450475
utp15	benthic	528.995	0.417585	0.09501	4.39516	1.10689e-05	0.000108134
LOC101476542	benthic	161.463	0.418618	0.103114	4.05976	4.91235e-05	0.000372777
LOC101486247	benthic	6693.7	0.419125	0.117913	3.55452	0.000378669	0.00202797
adap2	benthic	62.8882	0.419316	0.132918	3.1547	0.00160665	0.00664098
LOC101477029	benthic	324.19	0.419346	0.170377	2.46129	0.013844	0.0378129
LOC101485847	benthic	360.941	0.420504	0.0723898	5.80889	6.2889e-09	2.08226e-07
myd88	benthic	1448.63	0.420654	0.0936614	4.49122	7.08154e-06	7.4482e-05
faim2	benthic	77.6362	0.420712	0.164408	2.55895	0.0104989	0.0303068
LOC101469906	benthic	702.125	0.420753	0.140809	2.98812	0.00280699	0.0104708
nudt5	benthic	887.236	0.420775	0.117737	3.57386	0.000351754	0.00190557
b3gnt2	benthic	691.278	0.42085	0.0938174	4.48584	7.26288e-06	7.58914e-05
LOC101470829	benthic	689.715	0.42183	0.108484	3.88842	0.000100898	0.000680569
LOC101487301	benthic	76.3692	0.421851	0.176855	2.3853	0.0170653	0.0446645
LOC101484943	benthic	255.155	0.42187	0.107743	3.91552	9.02111e-05	0.000619119
arap1	benthic	1981.32	0.421923	0.100186	4.2114	2.53793e-05	0.000215932
LOC101467864	benthic	579.905	0.421956	0.148234	2.84655	0.00441954	0.0152309
LOC101469710	benthic	331.962	0.422055	0.138092	3.05633	0.00224063	0.00870241
def6	benthic	540.121	0.422114	0.0956972	4.41093	1.02925e-05	0.000102113
LOC101466926	benthic	244.729	0.422191	0.103964	4.06093	4.88776e-05	0.000371594
LOC101486686	benthic	744.887	0.42243	0.0888434	4.75477	1.98671e-06	2.59988e-05
LOC101469096	benthic	55.5089	0.422681	0.160491	2.63368	0.0084466	0.0254882
LOC101473794	benthic	300.203	0.422807	0.111055	3.80717	0.000140565	0.000898601
ifrd2	benthic	276.131	0.422812	0.126494	3.34255	0.000830112	0.00386655
LOC101481269	benthic	388.504	0.423059	0.122735	3.44695	0.000566962	0.00281898
rdh12	benthic	87.8736	0.423177	0.123665	3.42196	0.000621717	0.0030479
LOC101463896	benthic	301.782	0.423498	0.126564	3.34613	0.000819485	0.00382725
rnf24	benthic	1615.11	0.423842	0.168427	2.51647	0.0118537	0.0334306
LOC101478668	benthic	2246.1	0.424058	0.117385	3.61256	0.000303194	0.00168864
gcnt4	benthic	371.138	0.424239	0.0924744	4.58763	4.48303e-06	5.12418e-05
utp23	benthic	106.137	0.424455	0.149402	2.84103	0.00449686	0.0154563
LOC101480607	benthic	1232.93	0.424486	0.132213	3.21062	0.0013245	0.00567849
prpf40a	benthic	688.688	0.424532	0.085341	4.97454	6.54016e-07	1.03806e-05
sssca1	benthic	408.327	0.424544	0.120198	3.53203	0.000412384	0.00216809
znf292	benthic	986.273	0.424987	0.126219	3.36705	0.000759764	0.00360879
aif1l	benthic	334.238	0.425035	0.173866	2.44462	0.0145006	0.0391683
wdr3	benthic	418.738	0.425052	0.111794	3.8021	0.000143474	0.000912704
LOC101479873	benthic	207.718	0.425098	0.13384	3.17617	0.00149234	0.00625858
LOC101478266	benthic	23.7807	0.425329	0.147983	2.87418	0.00405075	0.0141603
smpdl3a	benthic	608.645	0.426065	0.103145	4.13074	3.61598e-05	0.000288513
LOC101468279	benthic	619.89	0.426266	0.0947404	4.49931	6.81748e-06	7.22578e-05
flt3	benthic	453.556	0.426412	0.177704	2.39957	0.0164145	0.043309
LOC101477601	benthic	1692.22	0.426463	0.143973	2.96211	0.0030554	0.0112195
LOC101465791	benthic	761.333	0.426504	0.0897633	4.75143	2.01979e-06	2.6378e-05
LOC101465916	benthic	574.659	0.426623	0.0737604	5.78391	7.29849e-09	2.34515e-07
LOC101484941	benthic	320.744	0.42695	0.130178	3.27975	0.00103898	0.00466329
ppm1b	benthic	216.009	0.427006	0.170317	2.50713	0.0121717	0.034192
gnpat	benthic	483.284	0.427246	0.0886021	4.82208	1.42068e-06	1.96758e-05
ammecr1	benthic	278.859	0.427248	0.139759	3.05703	0.0022354	0.00868912
ddost	benthic	3978.33	0.42761	0.15344	2.78682	0.00532285	0.0176788
LOC101482012	benthic	508.899	0.427758	0.0894832	4.78032	1.75021e-06	2.33324e-05
bub1b	benthic	83.8921	0.427817	0.181997	2.35068	0.0187393	0.0481721
mtf1	benthic	278.885	0.427871	0.172975	2.47361	0.0133757	0.0367216
ipcef1	benthic	743.537	0.427911	0.122165	3.50273	0.000460514	0.00237059
LOC101469714	benthic	36.201	0.428153	0.151776	2.82096	0.004788	0.0162503
tbc1d13	benthic	663.856	0.428262	0.0831399	5.1511	2.5896e-07	4.75345e-06
gpr27	benthic	39.0231	0.428423	0.157991	2.7117	0.00669395	0.0212284
sil1	benthic	594.568	0.428476	0.131464	3.25926	0.00111704	0.00494947
LOC101465064	benthic	539.478	0.428812	0.14568	2.94352	0.00324499	0.0117981
cep72	benthic	40.584	0.428854	0.161657	2.65286	0.00798134	0.0243555
dnajc30	benthic	42.1977	0.429053	0.181552	2.36326	0.0181151	0.0468641
rnf227	benthic	162.148	0.429205	0.175329	2.448	0.0143653	0.0389109
LOC101472932	benthic	72.9028	0.429245	0.139997	3.0661	0.00216868	0.00847083
LOC101480056	benthic	38.1216	0.429384	0.178459	2.40607	0.0161252	0.0426626
LOC101484535	benthic	405.225	0.430275	0.0879805	4.89057	1.00543e-06	1.47084e-05
LOC101475243	benthic	880.324	0.430334	0.0823307	5.2269	1.72375e-07	3.35965e-06
LOC101487258	benthic	505.386	0.430512	0.18376	2.34279	0.0191401	0.0490083
LOC101479868	benthic	450.673	0.430919	0.126657	3.40224	0.000668367	0.00324517
LOC101478180	benthic	52.0294	0.431035	0.179037	2.40752	0.0160612	0.0425461
tango6	benthic	414.183	0.431235	0.0938266	4.59609	4.30495e-06	4.95894e-05
lmnb2	benthic	1613.57	0.431263	0.140059	3.07915	0.0020759	0.00817317
LOC101468495	benthic	1428.15	0.431467	0.110758	3.89558	9.79658e-05	0.000662414
LOC101487201	benthic	166.749	0.431969	0.16881	2.5589	0.0105003	0.0303068
tmcc1	benthic	801.912	0.432095	0.112208	3.85084	0.000117712	0.00077258
LOC101480364	benthic	386.26	0.432247	0.0991733	4.3585	1.30954e-05	0.000124588
LOC101485932	benthic	214.723	0.43276	0.119129	3.63268	0.000280488	0.00158233
tor3a	benthic	30.1524	0.433102	0.147476	2.93676	0.00331663	0.0120177
hspbp1	benthic	218.591	0.433143	0.115099	3.76321	0.000167745	0.00103228
rbm12b	benthic	309.656	0.433637	0.0961903	4.50811	6.54066e-06	6.99403e-05
ap1m1	benthic	578.727	0.433931	0.123197	3.52226	0.000427885	0.0022325
nr4a3	benthic	133.493	0.434338	0.157953	2.74979	0.00596332	0.0193712
LOC101469596	benthic	102.506	0.434594	0.165558	2.62503	0.00866419	0.0259899
LOC101479500	benthic	162.163	0.434839	0.17513	2.48294	0.0130302	0.0360354
ramp2	benthic	1317.64	0.435122	0.137754	3.1587	0.00158476	0.0065618
LOC101465557	benthic	940.063	0.43525	0.111298	3.91067	9.20388e-05	0.000629641
LOC112431684	benthic	26.8156	0.436039	0.173007	2.52036	0.0117235	0.0331802
LOC101481619	benthic	297.614	0.43615	0.1093	3.99037	6.59696e-05	0.000480886
csgalnact1	benthic	229.401	0.436386	0.114444	3.8131	0.000137236	0.00088059
lmln	benthic	37.2852	0.436431	0.176301	2.47549	0.0133053	0.0365805
uba6	benthic	228.995	0.436784	0.140545	3.10778	0.00188496	0.00756226
LOC101473275	benthic	332.756	0.436833	0.118172	3.69658	0.000218525	0.00128713
nup188	benthic	498.941	0.436881	0.0858368	5.08966	3.587e-07	6.22772e-06
LOC101479194	benthic	85.6847	0.436993	0.163109	2.67914	0.00738113	0.0228722
LOC106677010	benthic	104.747	0.437555	0.16557	2.64272	0.00822437	0.0249349
leng9	benthic	377.661	0.437645	0.142883	3.06296	0.00219156	0.00854458
LOC101482688	benthic	775.783	0.437903	0.112721	3.88484	0.000102397	0.000688869
LOC101471890	benthic	712.061	0.437998	0.174197	2.51439	0.0119239	0.0335941
osbpl11	benthic	283.839	0.438135	0.107811	4.06391	4.82585e-05	0.000367226
dapk2	benthic	1516.6	0.438424	0.135755	3.22953	0.00123995	0.00537831
adck1	benthic	28.643	0.438576	0.177557	2.47005	0.0135093	0.0370356
cfap44	benthic	100.692	0.439002	0.124228	3.53385	0.000409557	0.00215794
LOC101476987	benthic	402.215	0.439232	0.15827	2.7752	0.00551671	0.0182189
pfkl	benthic	862.125	0.439451	0.119307	3.68335	0.00023019	0.00134146
LOC101474725	benthic	2707.45	0.43951	0.152137	2.88891	0.00386585	0.0136254
LOC101473126	benthic	461.93	0.43959	0.0954299	4.60641	4.09675e-06	4.7605e-05
rnf212b	benthic	22.6591	0.440055	0.188303	2.33696	0.0194415	0.0496344
LOC101470565	benthic	327.567	0.440511	0.108766	4.05009	5.11989e-05	0.000386695
rnf122	benthic	42.03	0.440527	0.185864	2.37016	0.0177805	0.0461349
LOC101481654	benthic	646.686	0.440857	0.172068	2.56211	0.0104038	0.0300825
LOC101466593	benthic	150.518	0.441043	0.164809	2.67609	0.00744863	0.023051
LOC112429992	benthic	18.8527	0.441195	0.173299	2.54586	0.010901	0.0312058
LOC101474294	benthic	929.268	0.442136	0.170516	2.59292	0.00951637	0.0280237
uba5	benthic	711.076	0.4422	0.139019	3.18085	0.00146842	0.00617171
iqgap2	benthic	710.768	0.442756	0.0937987	4.72028	2.35525e-06	2.98305e-05
mapk8ip2	benthic	99.7395	0.443581	0.18483	2.39994	0.0163976	0.0432822
LOC101478860	benthic	334.784	0.443962	0.16973	2.61569	0.00890463	0.0265373
adcy7	benthic	1027.98	0.444066	0.0853265	5.20432	1.94713e-07	3.70495e-06
adipor1	benthic	1487.31	0.44445	0.0842216	5.27715	1.31208e-07	2.65131e-06
LOC101471112	benthic	531.816	0.445031	0.117773	3.77871	0.000157642	0.000981095
xbp1	benthic	6091.64	0.445055	0.102278	4.35144	1.35244e-05	0.000127785
rp2	benthic	417.206	0.445394	0.108309	4.11225	3.91815e-05	0.000308655
LOC101482827	benthic	43.1347	0.445441	0.17347	2.56783	0.0102337	0.0296797
LOC101485794	benthic	2490.58	0.445484	0.0985269	4.52144	6.14198e-06	6.66403e-05
LOC101466550	benthic	281.92	0.445588	0.136263	3.27006	0.00107526	0.00479482
bad	benthic	789.481	0.445655	0.120166	3.70865	0.000208368	0.00123742
nfkb2	benthic	1099.88	0.446026	0.0993332	4.49021	7.11544e-06	7.47568e-05
tubgcp6	benthic	203.617	0.446047	0.120896	3.68951	0.00022469	0.00131619
tmem150a	benthic	54.5164	0.446071	0.177299	2.51593	0.0118719	0.0334672
LOC101486394	benthic	233.212	0.446183	0.10914	4.08817	4.34789e-05	0.000337124
tpra1	benthic	715.722	0.446211	0.0847656	5.26406	1.40908e-07	2.81772e-06
LOC106675624	benthic	107.853	0.446475	0.133514	3.34403	0.000825704	0.00384975
gpatch1	benthic	130.584	0.446662	0.133267	3.35163	0.000803372	0.00376846
LOC112436184	benthic	1113.62	0.446693	0.119497	3.73812	0.000185398	0.00112331
LOC101478582	benthic	48.0941	0.447012	0.138095	3.23699	0.00120798	0.00527722
LOC101475579	benthic	441.654	0.447168	0.156285	2.86123	0.00421995	0.0146559
ap5m1	benthic	177.333	0.447303	0.141096	3.17021	0.00152328	0.00635922
LOC101480448	benthic	514.708	0.448344	0.105097	4.26599	1.99015e-05	0.000177325
dnmt1	benthic	568.418	0.448834	0.126453	3.54941	0.000386089	0.00205853
nlk	benthic	92.4414	0.449006	0.113309	3.96266	7.41185e-05	0.000526909
LOC101474129	benthic	19.243	0.449092	0.171542	2.61798	0.00884532	0.0264056
LOC101465958	benthic	25.3585	0.449157	0.15642	2.87149	0.00408541	0.0142608
dtd2	benthic	146.125	0.449514	0.165175	2.72144	0.00649987	0.0207572
LOC101468886	benthic	112.41	0.44956	0.146309	3.07267	0.00212153	0.00832385
snx8	benthic	352.559	0.44976	0.119552	3.76206	0.000168523	0.0010364
sc5d	benthic	302.955	0.449888	0.123374	3.64654	0.000265796	0.00151142
LOC101486893	benthic	336.225	0.4501	0.159143	2.82828	0.00467981	0.0159592
LOC101480883	benthic	148.776	0.450104	0.106836	4.21303	2.5197e-05	0.000214666
tmem41b	benthic	204.731	0.450215	0.158899	2.83333	0.00460658	0.0157653
LOC101480475	benthic	95.0523	0.450442	0.164572	2.73705	0.00619926	0.0199791
dpy19l3	benthic	48.998	0.450706	0.160648	2.80555	0.00502309	0.0168696
LOC101469748	benthic	149.306	0.450781	0.149786	3.00951	0.00261671	0.00988175
shroom2	benthic	278.84	0.450886	0.152185	2.96274	0.00304914	0.0112025
naa60	benthic	262.213	0.451205	0.125103	3.60667	0.000310153	0.00172042
LOC101469153	benthic	8867.28	0.451592	0.104904	4.30481	1.67132e-05	0.00015252
bcl2l12	benthic	60.2563	0.452353	0.162474	2.78416	0.00536668	0.0177906
hps1	benthic	236.258	0.452376	0.0739592	6.11657	9.56129e-10	4.27745e-08
ttc27	benthic	259.435	0.452773	0.105042	4.3104	1.62961e-05	0.000149565
stip1	benthic	416.633	0.453217	0.150736	3.00669	0.00264105	0.0099483
sertad3	benthic	270.898	0.45337	0.124296	3.64749	0.000264812	0.00150671
bbs4	benthic	67.5479	0.453393	0.168756	2.68667	0.00721675	0.0224914
LOC101463765	benthic	246.641	0.453453	0.138721	3.26882	0.00107998	0.00481141
fkbp15	benthic	964.83	0.453739	0.0642187	7.06552	1.60014e-12	1.91305e-10
LOC101478296	benthic	33.753	0.453945	0.184176	2.46473	0.0137116	0.0374833
LOC101483327	benthic	471.906	0.454126	0.146253	3.10508	0.00190228	0.00761427
LOC101482735	benthic	148.601	0.454241	0.126708	3.58494	0.000337151	0.00184134
casp7	benthic	649.093	0.454489	0.0957261	4.74781	2.05634e-06	2.67826e-05
LOC101475948	benthic	78.3344	0.454719	0.128096	3.54984	0.000385471	0.00205581
LOC101483436	benthic	322.552	0.454755	0.175471	2.59163	0.00955229	0.0281104
LOC101469049	benthic	181.582	0.454766	0.170073	2.67394	0.00749658	0.0231554
LOC101465848	benthic	201.996	0.454917	0.0925873	4.91338	8.95192e-07	1.33288e-05
LOC101478369	benthic	110.247	0.454996	0.184219	2.46987	0.0135161	0.037049
islr2	benthic	79.1618	0.455508	0.166227	2.74028	0.00613873	0.0198172
LOC101480205	benthic	1116.93	0.455977	0.130427	3.49603	0.000472244	0.00241739
ppig	benthic	394.291	0.456147	0.0900234	5.06698	4.04182e-07	6.88965e-06
LOC101476782	benthic	496.327	0.456505	0.103564	4.40797	1.04345e-05	0.000103256
impact	benthic	903.084	0.456703	0.0979447	4.66287	3.11837e-06	3.79909e-05
irak4	benthic	823.048	0.456728	0.0966038	4.72784	2.26916e-06	2.89468e-05
LOC101470532	benthic	195.936	0.456774	0.157972	2.89149	0.00383424	0.0135388
LOC101468365	benthic	130.692	0.456827	0.140009	3.26284	0.001103	0.00489808
arfgap2	benthic	826.781	0.456921	0.098443	4.64148	3.45929e-06	4.13331e-05
LOC101471550	benthic	472.118	0.457016	0.093583	4.88354	1.042e-06	1.51397e-05
rab24	benthic	307.323	0.457259	0.180933	2.52722	0.0114968	0.0326009
LOC101476093	benthic	148.332	0.457923	0.120884	3.78812	0.00015179	0.000954559
stim2	benthic	137.756	0.457947	0.134835	3.39636	0.000682873	0.0033031
LOC101487924	benthic	61.0912	0.458069	0.170572	2.68549	0.00724231	0.022551
pla2g6	benthic	496.926	0.458265	0.121381	3.77544	0.000159725	0.000991173
LOC101465551	benthic	1586.36	0.458325	0.0719461	6.37039	1.88548e-10	1.07949e-08
abcf2	benthic	1052.52	0.458781	0.131244	3.49562	0.000472966	0.0024198
LOC101472928	benthic	44.1785	0.458887	0.183087	2.50638	0.0121973	0.0342357
LOC112429784	benthic	917.143	0.45895	0.167056	2.74729	0.00600901	0.0195032
LOC101480159	benthic	675.563	0.458954	0.0966737	4.74745	2.05993e-06	2.6793e-05
clptm1	benthic	714.352	0.459443	0.0965753	4.75736	1.96145e-06	2.57559e-05
ncs1	benthic	38.4947	0.459805	0.181317	2.53592	0.0112151	0.0319433
lzic	benthic	404.915	0.460217	0.116985	3.93397	8.35545e-05	0.000580476
LOC101465749	benthic	528.727	0.46027	0.135415	3.39896	0.000676437	0.00327939
mfsd6l	benthic	97.5389	0.460329	0.151574	3.03699	0.00238951	0.00917361
LOC101472424	benthic	129.468	0.460743	0.160195	2.87614	0.00402572	0.0140919
casp9	benthic	746.84	0.461077	0.0957181	4.81703	1.45709e-06	2.00788e-05
ptpn23	benthic	747.091	0.461142	0.127556	3.61521	0.000300099	0.00167576
LOC101471656	benthic	154.656	0.461237	0.186417	2.47423	0.0133525	0.036679
agap2	benthic	421.005	0.461344	0.0814586	5.66354	1.48281e-08	4.24476e-07
atp6v1c1	benthic	725.922	0.461445	0.0909685	5.07258	3.92461e-07	6.73641e-06
LOC101467989	benthic	85.5223	0.461713	0.140739	3.28063	0.00103576	0.00465211
zbtb46	benthic	314.874	0.461837	0.182622	2.52892	0.0114413	0.0324721
mark2	benthic	569.397	0.461894	0.186147	2.48134	0.013089	0.0361407
LOC101486235	benthic	426.448	0.462085	0.139104	3.32187	0.000894154	0.00411898
rer1	benthic	1073.13	0.462151	0.118432	3.90224	9.5307e-05	0.000648999
LOC101485924	benthic	2459.26	0.462391	0.173285	2.66838	0.00762179	0.0234968
utp20	benthic	247.807	0.462617	0.133015	3.47793	0.00050531	0.00255001
LOC101483501	benthic	1010.8	0.46263	0.0876772	5.27651	1.31666e-07	2.65534e-06
sowahd	benthic	150.054	0.462854	0.0932462	4.96379	6.9131e-07	1.0865e-05
scamp1	benthic	626.326	0.463086	0.0978962	4.73038	2.24098e-06	2.87015e-05
kcnj8	benthic	85.995	0.463095	0.138445	3.34498	0.000822897	0.00383945
pi4k2a	benthic	362.272	0.463234	0.11352	4.08064	4.49115e-05	0.000346555
rmnd1	benthic	108.345	0.46332	0.123807	3.74226	0.000182373	0.00110812
asns	benthic	670.853	0.463354	0.100107	4.62859	3.68169e-06	4.35576e-05
acaca	benthic	1089.02	0.463355	0.124712	3.71541	0.000202876	0.00121165
LOC101468205	benthic	125.218	0.46348	0.113918	4.06853	4.73111e-05	0.000360808
txndc11	benthic	352.411	0.463491	0.124735	3.71581	0.00020255	0.00121008
ppp1r10	benthic	769.256	0.463914	0.118385	3.91867	8.9038e-05	0.000613256
LOC101479832	benthic	17.9664	0.46412	0.198596	2.33701	0.0194388	0.0496341
ppid	benthic	296.745	0.464452	0.158408	2.932	0.00336783	0.0121689
nagpa	benthic	1567.79	0.464502	0.0925895	5.01679	5.25426e-07	8.59492e-06
slco2a1	benthic	1018.6	0.464509	0.165967	2.79881	0.00512917	0.017157
LOC101485426	benthic	341.748	0.464617	0.183316	2.53452	0.0112602	0.032048
urb1	benthic	214.605	0.465182	0.11169	4.16494	3.11436e-05	0.000255375
LOC101487344	benthic	75.6303	0.465226	0.184217	2.52542	0.0115561	0.0327593
LOC101477400	benthic	758.886	0.465513	0.167172	2.78463	0.00535887	0.0177708
rad51d	benthic	35.823	0.466001	0.189714	2.45633	0.0140362	0.0382133
LOC101482624	benthic	466.135	0.466076	0.131052	3.5564	0.000375965	0.00201573
LOC101478233	benthic	1323.99	0.466105	0.106239	4.38734	1.14743e-05	0.000111481
LOC101465000	benthic	581.417	0.466435	0.105892	4.40482	1.0587e-05	0.00010445
LOC101471627	benthic	25.1538	0.466463	0.190718	2.44582	0.0144524	0.0390973
LOC101471106	benthic	1065.83	0.466475	0.122758	3.79995	0.000144725	0.000917509
vav2	benthic	247.601	0.466483	0.151578	3.0775	0.00208744	0.00820686
clcn2	benthic	118.022	0.4669	0.134532	3.47055	0.000519386	0.00260805
usp4	benthic	1309.27	0.467005	0.0859132	5.43578	5.45578e-08	1.28619e-06
spata2	benthic	313.627	0.467427	0.175953	2.65654	0.00789462	0.0241176
LOC101471980	benthic	488.1	0.467493	0.145905	3.20408	0.00135494	0.00578065
ssh2	benthic	987.716	0.467579	0.1316	3.55304	0.000380809	0.00203659
LOC101472333	benthic	226.759	0.4676	0.147552	3.16906	0.00152935	0.0063772
znf706	benthic	253.428	0.467627	0.1194	3.91648	8.98504e-05	0.000617304
LOC101475028	benthic	272.975	0.468249	0.121684	3.84808	0.000119046	0.000779737
LOC101487191	benthic	858.675	0.468386	0.102922	4.55086	5.34264e-06	5.94083e-05
LOC101470312	benthic	163.956	0.468399	0.198854	2.3555	0.018498	0.0476942
LOC101479408	benthic	139.949	0.468417	0.178014	2.63136	0.0085045	0.0256308
elovl7	benthic	8020.76	0.468634	0.178937	2.61898	0.00881925	0.0263564
pikfyve	benthic	729.866	0.469048	0.0798407	5.8748	4.23351e-09	1.48613e-07
LOC112433406	benthic	137.661	0.469323	0.115979	4.04662	5.19624e-05	0.000391846
pla2g4a	benthic	1656.73	0.469721	0.132694	3.53989	0.000400296	0.00211668
LOC112431631	benthic	54.142	0.470274	0.197734	2.37832	0.0173918	0.0453039
LOC101479185	benthic	299.719	0.47028	0.134286	3.50208	0.000461634	0.00237573
LOC105940816	benthic	476.435	0.470286	0.174791	2.69056	0.00713318	0.0222653
kbtbd8	benthic	98.1056	0.470363	0.140801	3.34063	0.000835883	0.00388403
stard3	benthic	630.563	0.470646	0.0823194	5.71732	1.08219e-08	3.27843e-07
stat3	benthic	4496.45	0.470706	0.123411	3.81412	0.000136667	0.000877743
LOC101481219	benthic	2313.34	0.470891	0.0888338	5.30081	1.15289e-07	2.37453e-06
nab2	benthic	75.195	0.471078	0.173998	2.70738	0.00678169	0.0214325
pdcd11	benthic	439.555	0.471343	0.125079	3.76837	0.00016432	0.0010138
xpo6	benthic	988.474	0.471531	0.0734283	6.42166	1.348e-10	8.1803e-09
heatr5b	benthic	570.284	0.472044	0.0887907	5.31637	1.05858e-07	2.20866e-06
fosl2	benthic	3747.05	0.472172	0.166959	2.82808	0.00468282	0.0159666
LOC112435193	benthic	49.8603	0.472198	0.194337	2.42979	0.0151076	0.0405221
lg11h8orf37	benthic	70.7598	0.472223	0.139711	3.37998	0.000724901	0.00347061
rasa2	benthic	66.3856	0.472576	0.153617	3.07632	0.0020957	0.00823426
gba2	benthic	380.478	0.472749	0.115864	4.08022	4.49937e-05	0.000346833
trrap	benthic	476.249	0.472848	0.101393	4.66353	3.10837e-06	3.79173e-05
LOC101488107	benthic	373.174	0.473316	0.108379	4.36722	1.25838e-05	0.000120555
LOC112434765	benthic	158.738	0.473566	0.197647	2.39602	0.0165743	0.0436409
stard5	benthic	201.424	0.473591	0.134452	3.52239	0.000427676	0.0022325
LOC101481279	benthic	1783.66	0.474031	0.132716	3.57177	0.000354571	0.00191814
pgm3	benthic	462.207	0.474157	0.14273	3.32205	0.000893584	0.00411832
lrwd1	benthic	44.4663	0.4743	0.186268	2.54633	0.0108864	0.0311897
dnajb11	benthic	1281.72	0.474615	0.134675	3.52414	0.000424859	0.00222213
pdia6	benthic	2317.91	0.47529	0.142501	3.33535	0.000851919	0.003949
LOC101465734	benthic	572.756	0.475358	0.10683	4.44965	8.601e-06	8.71287e-05
plekhm3	benthic	128.818	0.475546	0.135542	3.50849	0.00045066	0.00232812
LOC101475002	benthic	37.2094	0.476129	0.197079	2.41593	0.015695	0.0417658
LOC101469147	benthic	1100.02	0.476198	0.131412	3.62369	0.000290425	0.00162741
LOC101484026	benthic	134.097	0.476335	0.0875222	5.44245	5.25538e-08	1.24658e-06
LOC101469518	benthic	127.613	0.476705	0.145029	3.28697	0.00101271	0.00456776
LOC101471743	benthic	44.6047	0.47671	0.172719	2.76003	0.00577967	0.0188991
LOC101465797	benthic	699.659	0.476759	0.0965989	4.93545	7.99656e-07	1.22087e-05
ankk1	benthic	126.076	0.476777	0.145968	3.26632	0.00108957	0.00484625
LOC101470393	benthic	316.989	0.4769	0.127221	3.7486	0.000177823	0.00108321
LOC101476996	benthic	39.2246	0.477026	0.162589	2.93393	0.00334696	0.0121071
sin3a	benthic	256.46	0.477949	0.179136	2.66807	0.00762882	0.0235147
plk3	benthic	572.052	0.478129	0.0938861	5.09265	3.53095e-07	6.14149e-06
togaram1	benthic	160.451	0.478164	0.16735	2.85727	0.004273	0.0148108
LOC101474421	benthic	841.977	0.478286	0.131401	3.63989	0.000272751	0.00154639
LOC101474867	benthic	177.807	0.478543	0.131766	3.63177	0.000281483	0.00158701
aqr	benthic	564.808	0.479089	0.0848563	5.64588	1.64336e-08	4.64903e-07
LOC101482372	benthic	3720.22	0.479132	0.158943	3.01449	0.00257415	0.00975743
clip1	benthic	593.312	0.479367	0.156754	3.05807	0.00222764	0.00866421
LOC101475480	benthic	6813.73	0.479439	0.120065	3.99318	6.51932e-05	0.000475767
dot1l	benthic	812.577	0.479595	0.128677	3.72713	0.000193672	0.00116537
invs	benthic	49.9981	0.479615	0.185736	2.58224	0.00981599	0.0287282
LOC101483047	benthic	204.625	0.479724	0.192398	2.4934	0.0126528	0.035245
usp42	benthic	156.91	0.479886	0.136459	3.5167	0.000436945	0.00227422
LOC112429944	benthic	543.556	0.480143	0.152064	3.15751	0.00159123	0.00658432
umps	benthic	328.283	0.480348	0.149815	3.20628	0.00134462	0.00574938
LOC112430093	benthic	342.858	0.480387	0.132494	3.62573	0.000288148	0.00161795
gatad2a	benthic	255.318	0.48163	0.0951719	5.06064	4.17859e-07	7.08226e-06
LOC112432638	benthic	36.1979	0.481875	0.192925	2.49773	0.012499	0.0349127
LOC101476415	benthic	127.897	0.481952	0.143162	3.36647	0.000761369	0.00361552
LOC101476951	benthic	329.329	0.482005	0.105198	4.58188	4.60809e-06	5.22676e-05
lgals9	benthic	2596.68	0.482668	0.110983	4.34902	1.36747e-05	0.000129078
mboat1	benthic	522.603	0.483371	0.182866	2.64331	0.00820994	0.024903
prkacb	benthic	531.324	0.483466	0.112099	4.31283	1.61175e-05	0.000148492
gfi1	benthic	38.0564	0.483563	0.181101	2.67013	0.00758224	0.0233974
LOC101480120	benthic	210.57	0.483687	0.144371	3.35032	0.000807181	0.00378448
LOC101477861	benthic	55.5598	0.484602	0.191452	2.53119	0.0113675	0.0323198
LOC105940732	benthic	387.351	0.484669	0.0919761	5.26951	1.36792e-07	2.7497e-06
rc3h1	benthic	314.352	0.48507	0.182573	2.65686	0.00788718	0.0241111
LOC101488018	benthic	177.905	0.48523	0.122432	3.96324	7.3938e-05	0.000525821
LOC112429895	benthic	25.2735	0.485255	0.181599	2.67213	0.00753723	0.0232735
irak1	benthic	424.66	0.485901	0.0967952	5.01989	5.17014e-07	8.49342e-06
kpna2	benthic	238.139	0.485974	0.144696	3.35859	0.000783418	0.00369922
hdac6	benthic	447.993	0.48609	0.080726	6.02148	1.72829e-09	6.92649e-08
fancd2	benthic	81.4439	0.486238	0.187738	2.58998	0.00959804	0.0282191
LOC101480203	benthic	2261.05	0.487106	0.190044	2.56312	0.0103737	0.0300088
LOC101480854	benthic	349.915	0.487298	0.137699	3.53888	0.000401834	0.00212423
ifngr1l	benthic	4147.71	0.487353	0.0741793	6.56994	5.03363e-11	3.5997e-09
LOC101472119	benthic	158.857	0.487516	0.130353	3.73997	0.000184041	0.00111685
relb	benthic	881.432	0.487731	0.0973129	5.01199	5.38706e-07	8.78973e-06
LOC101464357	benthic	498.841	0.487957	0.10774	4.52903	5.92549e-06	6.46928e-05
LOC101464569	benthic	204.928	0.488212	0.12812	3.81057	0.000138649	0.00088793
LOC112430089	benthic	128.037	0.488214	0.122125	3.99764	6.39764e-05	0.00046813
LOC101478022	benthic	145.48	0.48822	0.190809	2.55869	0.0105068	0.0303165
vash2	benthic	38.2652	0.488348	0.178278	2.73925	0.00615801	0.0198691
LOC101465473	benthic	424.323	0.488963	0.0959188	5.09767	3.43851e-07	6.01333e-06
LOC101471645	benthic	651.073	0.488998	0.14029	3.48562	0.000491003	0.00249375
LOC106674718	benthic	30.683	0.489072	0.193669	2.5253	0.01156	0.0327654
LOC101481855	benthic	128.35	0.489081	0.205343	2.38177	0.0172296	0.0450149
LOC101488045	benthic	3249.01	0.489414	0.18234	2.68408	0.00727305	0.0226211
LOC101472212	benthic	81.3087	0.489528	0.112575	4.34845	1.37106e-05	0.000129289
LOC101467870	benthic	3652.11	0.489545	0.0886198	5.52411	3.31168e-08	8.43799e-07
tubgcp4	benthic	92.7102	0.489949	0.121131	4.04477	5.23739e-05	0.000394486
ikzf4	benthic	75.0444	0.490068	0.207693	2.35958	0.0182958	0.0472424
pag1	benthic	877.655	0.490199	0.109894	4.46065	8.17121e-06	8.31691e-05
ctsz	benthic	1368.2	0.490226	0.145263	3.37475	0.000738841	0.00352419
LOC101468797	benthic	1993.58	0.490571	0.0887665	5.52653	3.26625e-08	8.35543e-07
a3galt2	benthic	33.9998	0.490811	0.202072	2.4289	0.0151448	0.0405993
slc38a2	benthic	1942.13	0.490826	0.126698	3.87398	0.000107072	0.000711483
LOC101485462	benthic	216.954	0.491088	0.132062	3.71862	0.000200318	0.00119823
LOC101466308	benthic	125.992	0.491144	0.128267	3.82906	0.000128633	0.000833172
LOC112431393	benthic	37.5812	0.491331	0.186245	2.63809	0.00833748	0.0252302
LOC101473655	benthic	188.138	0.491577	0.0963741	5.10072	3.38363e-07	5.92814e-06
LOC101487523	benthic	1843.12	0.49169	0.078989	6.22479	4.82197e-10	2.42828e-08
avpi1	benthic	130.442	0.491862	0.157723	3.11852	0.0018176	0.00734255
pik3c2g	benthic	461.815	0.491922	0.126748	3.8811	0.000103986	0.000696268
gmcl1	benthic	258.98	0.491947	0.117984	4.16962	3.05112e-05	0.000251153
mien1	benthic	20624.1	0.49219	0.139036	3.54002	0.000400101	0.00211624
LOC101487904	benthic	98.1508	0.492196	0.108516	4.53569	5.74165e-06	6.31618e-05
rnf169	benthic	27.1584	0.492196	0.199291	2.46973	0.0135214	0.0370582
rab5if	benthic	535.622	0.492546	0.113038	4.35734	1.3165e-05	0.000125188
LOC101481446	benthic	598.929	0.492626	0.188134	2.61848	0.00883228	0.0263707
LOC101483917	benthic	66.8428	0.492685	0.205807	2.39392	0.0166694	0.0438072
LOC101485306	benthic	182.933	0.494517	0.134795	3.66865	0.000243833	0.00140354
LOC101487119	benthic	16.7411	0.494591	0.199301	2.48163	0.0130785	0.0361221
LOC106676143	benthic	79.8551	0.494692	0.204272	2.42174	0.0154465	0.0412243
aacs	benthic	437.028	0.49497	0.123146	4.01938	5.83512e-05	0.000431732
LOC112431947	benthic	57.4037	0.495216	0.196842	2.51581	0.0118761	0.0334691
wfikkn1	benthic	41.4779	0.495337	0.184043	2.69142	0.00711477	0.0222222
LOC101478008	benthic	276.126	0.495876	0.100503	4.93396	8.05789e-07	1.22828e-05
tnk2	benthic	243.356	0.496039	0.148205	3.34698	0.00081697	0.00381921
atr	benthic	154.776	0.496096	0.112725	4.40094	1.07781e-05	0.000105838
LOC101486609	benthic	393.474	0.496133	0.177805	2.79033	0.00526551	0.0175307
rhbdd1	benthic	492.446	0.496285	0.106395	4.66454	3.09304e-06	3.77783e-05
mavs	benthic	685.778	0.496355	0.191091	2.59749	0.00939092	0.0277075
LOC101464249	benthic	372.88	0.497058	0.127397	3.90164	9.55428e-05	0.000650144
vac14	benthic	279.137	0.497166	0.0911509	5.45431	4.9163e-08	1.18071e-06
pdss1	benthic	493.748	0.497254	0.15575	3.19265	0.00140974	0.00597206
rasa3	benthic	274.711	0.497562	0.120547	4.12755	3.66653e-05	0.00029179
LOC101468661	benthic	142.664	0.497857	0.138371	3.598	0.000320675	0.00176656
acly	benthic	781.727	0.497952	0.120488	4.1328	3.58363e-05	0.000286526
LOC101486676	benthic	124.971	0.498257	0.199022	2.50352	0.0122964	0.0344517
rfk	benthic	377.431	0.499053	0.121429	4.10983	3.95947e-05	0.000311272
rgl1	benthic	463.237	0.499158	0.154769	3.22518	0.00125895	0.00544969
LOC101469486	benthic	152.824	0.499729	0.178537	2.79903	0.00512571	0.0171514
LOC101471444	benthic	1169.64	0.500337	0.105796	4.72927	2.25328e-06	2.88207e-05
csgalnact2	benthic	166.636	0.500352	0.0958477	5.22028	1.78652e-07	3.44762e-06
LOC101481777	benthic	34.1107	0.500547	0.200077	2.50177	0.0123573	0.0345771
usp37	benthic	648.152	0.5008	0.101465	4.93568	7.98714e-07	1.2204e-05
LOC101486809	benthic	514.778	0.500914	0.156384	3.2031	0.00135959	0.00579662
LOC101474366	benthic	347.207	0.501374	0.196959	2.54558	0.0109096	0.0312164
rabl6	benthic	175.086	0.501869	0.139927	3.58665	0.00033496	0.00183214
jak1	benthic	4735.74	0.501953	0.0913356	5.4957	3.89172e-08	9.685e-07
LOC101484751	benthic	661.406	0.50197	0.169011	2.97004	0.00297756	0.0109878
LOC101466889	benthic	490.281	0.502011	0.161665	3.10526	0.00190114	0.007612
LOC101484481	benthic	1346.14	0.50206	0.164648	3.04929	0.00229387	0.00887333
slc29a3	benthic	371.799	0.502108	0.103612	4.84604	1.25948e-06	1.77629e-05
pou2f1	benthic	161.911	0.502267	0.200282	2.50781	0.0121484	0.0341364
lg16h3orf70	benthic	307.254	0.502725	0.149426	3.36437	0.000767193	0.00363599
LOC112429787	benthic	84.154	0.502947	0.212955	2.36175	0.0181888	0.0469913
LOC101487198	benthic	574.946	0.503001	0.185903	2.70573	0.00681554	0.0215195
tgm1	benthic	547.74	0.503495	0.191555	2.62847	0.00857703	0.0257847
LOC101471248	benthic	141.895	0.503534	0.123632	4.07285	4.64407e-05	0.000355928
LOC112429901	benthic	429.933	0.503572	0.14316	3.51756	0.000435536	0.0022675
osbpl6	benthic	222.561	0.5037	0.167455	3.00798	0.0026299	0.00991988
myo18a	benthic	599.661	0.503798	0.213481	2.35991	0.0182791	0.0472121
acer3	benthic	143.711	0.504073	0.17088	2.94986	0.00317913	0.0115937
mitfa	benthic	37.5305	0.504749	0.166725	3.02744	0.00246633	0.00941366
LOC101480465	benthic	881.697	0.505116	0.133446	3.78516	0.000153609	0.00096136
LOC101479528	benthic	39.9847	0.505125	0.207412	2.43537	0.0148766	0.0400086
dusp1	benthic	2431.07	0.505173	0.215987	2.33891	0.01934	0.0494148
LOC101480712	benthic	884.334	0.505343	0.125701	4.02021	5.81456e-05	0.000430708
LOC101482878	benthic	43.232	0.50539	0.172642	2.92739	0.00341825	0.0123163
LOC101480319	benthic	721.588	0.505682	0.100594	5.02696	4.98304e-07	8.22116e-06
ap1g1	benthic	962.059	0.506005	0.0859724	5.88566	3.96466e-09	1.40457e-07
LOC106675113	benthic	63.3656	0.506115	0.177147	2.85703	0.0042763	0.0148195
ablim1	benthic	347.228	0.506417	0.211313	2.39653	0.0165512	0.0435978
ift74	benthic	152.076	0.506448	0.0939287	5.39184	6.97404e-08	1.56728e-06
LOC101481265	benthic	109.84	0.507066	0.202661	2.50205	0.0123478	0.0345699
LOC101466364	benthic	48.599	0.507673	0.204033	2.48819	0.0128395	0.0356183
LOC111500405	benthic	66.355	0.50777	0.158244	3.20879	0.00133296	0.00570839
LOC101477206	benthic	334.241	0.507812	0.096924	5.23928	1.61203e-07	3.15148e-06
LOC112432867	benthic	29.8376	0.508231	0.152858	3.32485	0.000884672	0.00408418
LOC101474119	benthic	273.401	0.508316	0.161278	3.15181	0.00162263	0.00669265
ticrr	benthic	57.7389	0.509335	0.191303	2.66246	0.00775724	0.0238055
LOC101481187	benthic	165.784	0.509888	0.167768	3.03925	0.00237167	0.00912477
wdr89	benthic	65.1314	0.510226	0.146057	3.49333	0.000477039	0.00243539
LOC106675733	benthic	119.393	0.510234	0.214021	2.38404	0.0171238	0.0447812
LOC101474685	benthic	338.891	0.510312	0.123832	4.12102	3.77195e-05	0.000298482
LOC101463970	benthic	224.736	0.510648	0.141665	3.60462	0.00031261	0.00173105
zdhhc1	benthic	20.9838	0.510781	0.190497	2.68131	0.00733344	0.0227758
LOC101471959	benthic	46.1415	0.510783	0.210467	2.4269	0.0152283	0.0407863
LOC101474390	benthic	244.647	0.511049	0.112478	4.54354	5.53161e-06	6.10509e-05
ubac2	benthic	338.604	0.511068	0.0921883	5.54374	2.96071e-08	7.65527e-07
creld2	benthic	284.454	0.511234	0.187473	2.72697	0.00639196	0.0204835
ctsc	benthic	3422.65	0.511632	0.105974	4.82793	1.37962e-06	1.92178e-05
LOC101474488	benthic	518.724	0.51182	0.157562	3.24836	0.00116072	0.00509555
LOC101477639	benthic	311.097	0.511971	0.111735	4.58203	4.60475e-06	5.22605e-05
LOC101477604	benthic	363.406	0.51216	0.164713	3.10941	0.00187462	0.00752703
spty2d1	benthic	321.007	0.512454	0.0971998	5.27217	1.34821e-07	2.71292e-06
LOC101482570	benthic	202.584	0.512716	0.116281	4.40929	1.03711e-05	0.000102787
LOC101465872	benthic	896.869	0.512791	0.117918	4.3487	1.36949e-05	0.000129205
tfeb	benthic	1053.3	0.512843	0.12302	4.16878	3.06228e-05	0.000251964
LOC101482464	benthic	711.326	0.513066	0.185867	2.7604	0.00577307	0.0188839
LOC101470491	benthic	341.946	0.5133	0.200123	2.56492	0.0103199	0.0298802
LOC101481801	benthic	107.317	0.513353	0.202875	2.53039	0.0113935	0.0323747
LOC101482381	benthic	1029.12	0.513457	0.0988876	5.19233	2.07681e-07	3.91299e-06
LOC101475594	benthic	721.713	0.51357	0.109733	4.68019	2.86611e-06	3.54341e-05
atp13a2	benthic	394.619	0.513883	0.130832	3.92781	8.57247e-05	0.000593623
pold1	benthic	199.713	0.513885	0.15132	3.39601	0.000683768	0.00330577
LOC112429997	benthic	25.4222	0.514102	0.214191	2.4002	0.016386	0.0432575
renbp	benthic	657.501	0.514192	0.150166	3.42416	0.00061671	0.00302798
tpk1	benthic	245.55	0.514263	0.101199	5.08172	3.74034e-07	6.45317e-06
rbm34	benthic	138.821	0.515079	0.131602	3.91392	9.08105e-05	0.000622344
LOC101465833	benthic	341.946	0.515483	0.135799	3.79592	0.0001471	0.000930324
slx4	benthic	78.8311	0.515676	0.109332	4.71659	2.39835e-06	3.02935e-05
ifngr2	benthic	717.975	0.515903	0.114279	4.51442	6.34906e-06	6.83475e-05
LOC101472085	benthic	335.138	0.516473	0.120028	4.30295	1.6854e-05	0.000153732
LOC101466074	benthic	37.2385	0.51672	0.179675	2.87585	0.00402936	0.0141009
LOC101487547	benthic	120.536	0.517189	0.152207	3.39792	0.000679002	0.00328851
LOC101481614	benthic	1070.6	0.517223	0.115611	4.47381	7.68382e-06	7.93417e-05
LOC101483910	benthic	101.13	0.517401	0.195407	2.64781	0.00810143	0.0246321
LOC101477876	benthic	234.056	0.517553	0.0997817	5.18685	2.13876e-07	4.00999e-06
abce1	benthic	440.902	0.517573	0.136143	3.80168	0.000143719	0.000913653
apmap	benthic	160.592	0.517736	0.106282	4.87135	1.10841e-06	1.59599e-05
LOC101487277	benthic	14457.2	0.517799	0.198451	2.6092	0.00907549	0.0269683
LOC101472967	benthic	50.0172	0.518206	0.141708	3.65685	0.000255338	0.00145885
sik2	benthic	1461.69	0.518395	0.174655	2.96811	0.00299637	0.0110508
LOC101473947	benthic	3014.31	0.518511	0.067338	7.70012	1.35938e-14	4.02314e-12
LOC101481409	benthic	124.146	0.518871	0.118998	4.36034	1.2986e-05	0.000123853
LOC112432849	benthic	42.759	0.519187	0.220596	2.35357	0.0185942	0.0478716
bbs10	benthic	23.8173	0.519717	0.187394	2.77339	0.00554751	0.0183017
mtmr14	benthic	266.458	0.519814	0.2027	2.56445	0.010334	0.029912
LOC101467538	benthic	141.969	0.519921	0.130064	3.99743	6.40352e-05	0.000468382
rcc2	benthic	1695.33	0.520241	0.11773	4.41893	9.9193e-06	9.88692e-05
LOC101464787	benthic	483.786	0.520449	0.172584	3.01563	0.00256445	0.0097245
fbxo4	benthic	287.843	0.520906	0.107693	4.83693	1.31858e-06	1.84745e-05
timp4	benthic	134.965	0.52132	0.203181	2.56579	0.010294	0.0298143
LOC101483064	benthic	25.6877	0.521696	0.159171	3.27759	0.00104698	0.00469154
LOC101475500	benthic	136.447	0.521704	0.191282	2.72741	0.00638344	0.0204695
LOC101487007	benthic	34.0994	0.52184	0.188184	2.77304	0.00555359	0.0183124
LOC101483119	benthic	2523.39	0.52187	0.171308	3.04638	0.00231612	0.00894325
prpf19	benthic	697.976	0.522234	0.163303	3.19794	0.00138415	0.00588179
mvd	benthic	275.084	0.522257	0.14607	3.5754	0.000349698	0.00189764
fam126a	benthic	316.295	0.522567	0.145322	3.59593	0.000323235	0.00177862
LOC101478309	benthic	41.6557	0.523058	0.217375	2.40624	0.0161176	0.0426542
LOC101465841	benthic	56.3775	0.523241	0.129182	4.05042	5.11268e-05	0.000386302
dhx58	benthic	875.879	0.523573	0.163374	3.20474	0.00135183	0.00577121
LOC106676246	benthic	15.9121	0.523601	0.217128	2.41149	0.0158877	0.0421735
LOC101483041	benthic	171.741	0.52387	0.193374	2.7091	0.00674657	0.0213425
LOC101484255	benthic	294.638	0.52388	0.141303	3.70749	0.000209325	0.00124207
LOC101485449	benthic	342.065	0.524193	0.193675	2.70656	0.00679842	0.0214747
ruvbl2	benthic	397.882	0.524387	0.117407	4.4664	7.95482e-06	8.16579e-05
LOC101466560	benthic	432.163	0.524461	0.0941023	5.57331	2.49944e-08	6.67801e-07
LOC101487401	benthic	289.694	0.524549	0.0915346	5.73061	1.00069e-08	3.05165e-07
LOC101476357	benthic	6108.2	0.524722	0.177441	2.95716	0.00310487	0.0113552
LOC101465119	benthic	926.579	0.524904	0.112996	4.64535	3.39508e-06	4.0704e-05
itgb8	benthic	57.1644	0.524951	0.206798	2.53847	0.0111337	0.0317631
LOC101474960	benthic	96.0076	0.525101	0.182261	2.88105	0.00396357	0.0139112
kiaa2013	benthic	340.806	0.52532	0.106862	4.91586	8.83938e-07	1.32021e-05
ube2h	benthic	368.466	0.525552	0.209603	2.50736	0.0121636	0.0341743
mllt6	benthic	585.907	0.525562	0.113308	4.63837	3.51172e-06	4.18297e-05
LOC101483330	benthic	2114.58	0.525758	0.114418	4.59505	4.32639e-06	4.96876e-05
smpd1	benthic	512.524	0.52592	0.085546	6.1478	7.85645e-10	3.60703e-08
LOC101479375	benthic	332.864	0.526187	0.181453	2.89986	0.00373334	0.013243
LOC105941098	benthic	30.7027	0.526217	0.193913	2.71368	0.00665414	0.0211342
2006-09-01	benthic	1252.21	0.52652	0.112775	4.66876	3.03024e-06	3.71055e-05
LOC101469149	benthic	473.581	0.526587	0.146756	3.58817	0.000333012	0.00182304
tnfrsf12a	benthic	609.54	0.526949	0.164211	3.20897	0.0013321	0.005706
lpin2	benthic	230.261	0.527164	0.147533	3.5732	0.000352642	0.00190985
plekhj1	benthic	610.858	0.527264	0.0826246	6.38144	1.75434e-10	1.00741e-08
LOC101473458	benthic	1584.19	0.527276	0.100969	5.22216	1.76847e-07	3.43637e-06
dusp5	benthic	385.201	0.527339	0.159271	3.31097	0.000929745	0.00425339
smarcad1	benthic	178.632	0.527453	0.157276	3.35369	0.000797429	0.00374881
harbi1	benthic	32.7524	0.527626	0.165889	3.1806	0.00146972	0.00617586
LOC105940996	benthic	1327.99	0.528104	0.171777	3.07436	0.00210954	0.00828527
LOC101483695	benthic	67.6237	0.528268	0.206455	2.55875	0.0105048	0.0303152
nadk2	benthic	760.852	0.528446	0.124889	4.23133	2.32315e-05	0.000201127
il6st	benthic	2975.83	0.528791	0.118462	4.46379	8.05218e-06	8.23497e-05
alpk1	benthic	214.454	0.529114	0.132279	3.99999	6.33461e-05	0.000464756
cotl1	benthic	13164.8	0.529214	0.100791	5.25058	1.5162e-07	2.9915e-06
LOC101466350	benthic	17.4482	0.529253	0.225607	2.3459	0.018981	0.04869
crtam	benthic	128.18	0.529311	0.16867	3.13815	0.00170017	0.00693793
LOC101466784	benthic	236.693	0.529336	0.133242	3.97274	7.10503e-05	0.000510513
gins4	benthic	182.913	0.529365	0.183147	2.89038	0.00384777	0.0135716
LOC101473668	benthic	981.323	0.529734	0.181549	2.91786	0.00352445	0.0126151
LOC101485711	benthic	1231.44	0.530125	0.12656	4.18871	2.80546e-05	0.000235012
agps	benthic	1451.06	0.530407	0.118411	4.47939	7.4856e-06	7.77121e-05
LOC101467407	benthic	73.0747	0.530453	0.152228	3.48459	0.000492895	0.00250114
LOC101466539	benthic	21.3309	0.530564	0.221213	2.39843	0.0164655	0.0434139
LOC105940461	benthic	251.719	0.530889	0.0976759	5.43521	5.47324e-08	1.28872e-06
LOC112432535	benthic	50.5801	0.530917	0.213253	2.48961	0.0127883	0.0355248
LOC101471923	benthic	20.1575	0.531434	0.206812	2.56965	0.0101801	0.0295598
LOC101474602	benthic	286.683	0.531739	0.112623	4.72142	2.342e-06	2.97439e-05
LOC101483568	benthic	35.0498	0.531822	0.184409	2.88393	0.00392747	0.0138122
znf524	benthic	24.4817	0.531926	0.207255	2.56652	0.0102723	0.0297649
ndufaf1	benthic	125.743	0.531974	0.110326	4.82185	1.42236e-06	1.96848e-05
kdm7a	benthic	559.657	0.532064	0.181937	2.92444	0.00345071	0.0124095
LOC101469361	benthic	327.77	0.532458	0.162507	3.27653	0.00105092	0.00470699
LOC101484919	benthic	231.335	0.532687	0.166173	3.20561	0.00134776	0.00575897
LOC101477396	benthic	1396.27	0.532947	0.119417	4.4629	8.08581e-06	8.26058e-05
LOC101478491	benthic	561.846	0.532995	0.0904375	5.89352	3.78065e-09	1.35941e-07
scai	benthic	75.3987	0.533016	0.197581	2.69771	0.00698188	0.0219247
nup153	benthic	739.664	0.533027	0.147037	3.62511	0.000288835	0.00162039
gypc	benthic	1316.94	0.533146	0.162141	3.28817	0.00100841	0.00455155
hsd17b12	benthic	2828.39	0.533189	0.193501	2.75548	0.00586054	0.0191051
LOC101487429	benthic	736.175	0.533195	0.0969477	5.49982	3.80173e-08	9.51026e-07
pign	benthic	164.237	0.533214	0.119509	4.46171	8.13084e-06	8.29777e-05
LOC101476248	benthic	3721.84	0.533547	0.126555	4.21593	2.48752e-05	0.000212772
LOC112430780	benthic	128.309	0.533921	0.171711	3.10941	0.0018746	0.00752703
LOC101485618	benthic	64.9652	0.534254	0.225027	2.37418	0.0175881	0.0457405
LOC101470771	benthic	801.897	0.534324	0.0848883	6.29444	3.0851e-10	1.62153e-08
LOC101488105	benthic	266.059	0.534531	0.159472	3.35188	0.000802641	0.00376687
adam19	benthic	412.64	0.53455	0.181802	2.94029	0.00327907	0.0119018
braf	benthic	187.813	0.534651	0.221863	2.40983	0.01596	0.0423479
LOC112434027	benthic	33.495	0.535119	0.202017	2.64888	0.00807597	0.0245702
p2ry6	benthic	633.806	0.535727	0.216452	2.47504	0.0133222	0.0366153
ptges	benthic	363	0.535727	0.14164	3.78231	0.000155378	0.000969825
socs6	benthic	148.195	0.535785	0.196043	2.73299	0.00627619	0.0201898
LOC101463665	benthic	604.21	0.535801	0.109962	4.87262	1.10126e-06	1.58926e-05
ankrd44	benthic	1049.44	0.536057	0.111987	4.78679	1.69469e-06	2.27183e-05
LOC101472164	benthic	633.655	0.536443	0.17037	3.14869	0.00164001	0.00674123
LOC101478251	benthic	37.5629	0.536504	0.203514	2.63619	0.00838418	0.0253476
LOC112431632	benthic	60.0395	0.536708	0.222733	2.40964	0.0159681	0.0423519
LOC101478825	benthic	266.403	0.537605	0.154836	3.4721	0.000516406	0.00259715
gpr160	benthic	1045.76	0.537868	0.142574	3.77254	0.000161592	0.00100082
LOC101483873	benthic	280.963	0.537911	0.168452	3.19326	0.00140674	0.00596215
lpxn	benthic	315.872	0.538024	0.0868114	6.19761	5.7326e-10	2.76884e-08
gins2	benthic	74.0124	0.538169	0.185841	2.89585	0.0037813	0.0133813
LOC101487748	benthic	110.419	0.538656	0.214923	2.50627	0.0122011	0.0342396
LOC101475383	benthic	1432.45	0.538681	0.102542	5.25329	1.4941e-07	2.957e-06
LOC101477634	benthic	1679.48	0.538913	0.131427	4.10049	4.12277e-05	0.000322397
LOC112431276	benthic	41.7946	0.539098	0.218047	2.4724	0.013421	0.0368249
LOC101470484	benthic	259.087	0.539274	0.196984	2.73766	0.00618785	0.0199456
LOC101465771	benthic	929.473	0.539416	0.145857	3.69825	0.000217091	0.00128032
pik3cg	benthic	933.077	0.539434	0.109389	4.93136	8.16608e-07	1.24084e-05
lars	benthic	1131.92	0.540551	0.11969	4.51626	6.29416e-06	6.79465e-05
LOC101464216	benthic	250.426	0.5406	0.16307	3.31514	0.000915964	0.00420034
LOC101465935	benthic	69.972	0.541102	0.160374	3.374	0.00074085	0.00353203
tbl2	benthic	215.895	0.541106	0.197529	2.73937	0.00615567	0.0198652
kctd21	benthic	15.3798	0.541275	0.227336	2.38095	0.0172681	0.0450788
LOC105940549	benthic	671.493	0.54167	0.141574	3.82605	0.000130214	0.00084199
LOC101472504	benthic	1919.01	0.541793	0.197229	2.74703	0.00601373	0.0195086
bcl3	benthic	546.421	0.542368	0.153614	3.53073	0.000414416	0.00217758
LOC101483058	benthic	1069.97	0.542512	0.0839298	6.46388	1.02053e-10	6.48964e-09
cers1	benthic	241.977	0.542682	0.105907	5.12416	2.98872e-07	5.34828e-06
LOC101468798	benthic	242.537	0.542816	0.109613	4.95212	7.34106e-07	1.14163e-05
lrpap1	benthic	295.276	0.542909	0.105189	5.16126	2.45299e-07	4.54168e-06
LOC101466894	benthic	166.46	0.543371	0.155389	3.49685	0.000470791	0.00241188
eml1	benthic	420.61	0.543504	0.161749	3.36017	0.000778957	0.00368267
LOC101469951	benthic	548.054	0.543665	0.105979	5.12992	2.89863e-07	5.22107e-06
lcorl	benthic	136.512	0.543894	0.207457	2.62172	0.0087488	0.0261865
LOC101487504	benthic	172.928	0.543958	0.143017	3.80346	0.000142689	0.00090951
acot7	benthic	253.274	0.544571	0.178696	3.04747	0.00230774	0.00891982
hgs	benthic	203.555	0.544952	0.195348	2.78964	0.00527663	0.0175587
nfkbie	benthic	1286.67	0.544991	0.0992381	5.49174	3.97984e-08	9.84063e-07
srebf2	benthic	1089.74	0.545422	0.100492	5.42754	5.71349e-08	1.33064e-06
LOC101485252	benthic	652.537	0.54546	0.140113	3.89301	9.90087e-05	0.000668995
osbpl3	benthic	244.965	0.545994	0.142218	3.83913	0.00012347	0.00080406
gtse1	benthic	51.0289	0.546224	0.224977	2.42791	0.015186	0.0407041
wee1	benthic	123.646	0.546357	0.177946	3.07036	0.00213802	0.00837281
kpna1	benthic	90.7956	0.546658	0.165742	3.29825	0.000972887	0.00441818
LOC101487075	benthic	39.2616	0.546909	0.206173	2.65268	0.00798564	0.0243648
LOC112430860	benthic	122.207	0.547108	0.115322	4.74419	2.09341e-06	2.71734e-05
LOC101486217	benthic	1340.4	0.547292	0.12917	4.23699	2.26537e-05	0.000196922
LOC101484071	benthic	399.962	0.547341	0.109723	4.9884	6.08809e-07	9.76785e-06
LOC101480255	benthic	159.807	0.547573	0.113482	4.82519	1.39872e-06	1.93996e-05
LOC101472136	benthic	96.5563	0.547636	0.11482	4.76954	1.84651e-06	2.43966e-05
ctif	benthic	86.9373	0.548411	0.166902	3.28583	0.00101681	0.00458194
LOC101477230	benthic	610.42	0.548469	0.115748	4.73847	2.15335e-06	2.77828e-05
LOC106675954	benthic	50.3909	0.548533	0.191197	2.86894	0.0041185	0.0143606
slc46a2	benthic	657.363	0.548655	0.131683	4.16647	3.09355e-05	0.000254102
LOC101478135	benthic	72.1431	0.548732	0.150936	3.63554	0.000277404	0.00156769
appbp2	benthic	119.213	0.548762	0.16008	3.42805	0.000607936	0.00299025
LOC112435929	benthic	140.017	0.548817	0.212529	2.58232	0.00981386	0.0287263
LOC101476124	benthic	476.499	0.548998	0.107007	5.13047	2.89021e-07	5.21565e-06
LOC101467674	benthic	231.797	0.549247	0.194553	2.82313	0.00475576	0.0161653
LOC101479540	benthic	15.4047	0.549566	0.205998	2.66783	0.00763433	0.023522
ginm1	benthic	492.583	0.549648	0.191168	2.87521	0.00403759	0.0141246
rif1	benthic	347.7	0.549811	0.15394	3.5716	0.000354805	0.00191886
mcm10	benthic	69.5892	0.550266	0.164118	3.35287	0.000799795	0.00375626
LOC101480690	benthic	334.728	0.550291	0.125503	4.38468	1.16156e-05	0.000112682
LOC101471203	benthic	41.5903	0.550534	0.187998	2.9284	0.00340714	0.0122832
nacc2	benthic	4144.59	0.550778	0.224291	2.45564	0.0140632	0.0382652
apoc2	benthic	158.495	0.551056	0.22851	2.41152	0.0158861	0.0421735
LOC101477854	benthic	484.898	0.551083	0.0793457	6.94534	3.77555e-12	4.17415e-10
LOC101481441	benthic	2758.42	0.551172	0.129417	4.25889	2.05448e-05	0.000181627
LOC101486761	benthic	758.528	0.551659	0.135151	4.08181	4.46862e-05	0.000344955
LOC101472384	benthic	10752.7	0.552597	0.121873	4.5342	5.78219e-06	6.35611e-05
LOC101478652	benthic	13.2539	0.552835	0.22474	2.45989	0.013898	0.0379174
LOC112434821	benthic	16.5604	0.553004	0.189599	2.9167	0.00353752	0.0126537
LOC101482945	benthic	2663.81	0.553053	0.188238	2.93806	0.00330276	0.0119765
LOC112431676	benthic	26.1721	0.553079	0.229571	2.40919	0.015988	0.0423873
LOC101473399	benthic	912.776	0.553286	0.140424	3.94012	8.14425e-05	0.000569298
tp53i3	benthic	526.819	0.553426	0.17288	3.20122	0.00136849	0.00582379
LOC112435014	benthic	102.118	0.553432	0.0910651	6.07733	1.22204e-09	5.23571e-08
rab32	benthic	650.516	0.553436	0.108875	5.08322	3.71091e-07	6.41035e-06
LOC101475179	benthic	1695.88	0.553648	0.103174	5.36616	8.04305e-08	1.76424e-06
LOC101483324	benthic	894.803	0.553997	0.113431	4.88402	1.03945e-06	1.51141e-05
LOC101482249	benthic	151.526	0.554039	0.15149	3.65726	0.000254925	0.00145735
LOC101466187	benthic	1058.9	0.554083	0.172483	3.2124	0.00131632	0.00564848
LOC101485850	benthic	436.204	0.554366	0.115415	4.80323	1.56124e-06	2.12551e-05
LOC101473820	benthic	393.876	0.554631	0.14086	3.93748	8.23428e-05	0.000574965
wars	benthic	824.706	0.555107	0.127568	4.35144	1.35245e-05	0.000127785
oxnad1	benthic	102.89	0.555927	0.130434	4.26213	2.0249e-05	0.000179755
nfkb1	benthic	440.606	0.555943	0.129883	4.28034	1.86606e-05	0.000168059
LOC101468757	benthic	275.824	0.556209	0.105098	5.29231	1.20781e-07	2.47969e-06
hddc2	benthic	115.041	0.556244	0.133926	4.15337	3.27612e-05	0.000266143
LOC101474147	benthic	1318.32	0.556615	0.102108	5.45124	5.00194e-08	1.19829e-06
LOC101467576	benthic	1662.51	0.556791	0.176096	3.16187	0.00156761	0.00650686
LOC101480145	benthic	56.7412	0.556838	0.191773	2.90363	0.00368858	0.0131232
LOC101471769	benthic	120.303	0.557173	0.185432	3.00473	0.00265813	0.0100015
LOC112436455	benthic	33.0102	0.557398	0.206148	2.70387	0.00685365	0.0216065
LOC101483834	benthic	180.042	0.557678	0.185071	3.01332	0.00258409	0.00978353
LOC101465099	benthic	3043.15	0.5578	0.103568	5.38583	7.21107e-08	1.61489e-06
LOC101470688	benthic	286.756	0.557848	0.189135	2.94947	0.0031832	0.0116042
LOC101477280	benthic	3083.04	0.557864	0.104683	5.32909	9.87066e-08	2.08891e-06
alas1	benthic	16872.2	0.557926	0.220106	2.53481	0.0112509	0.0320262
LOC101476032	benthic	1735.94	0.55814	0.105507	5.2901	1.22252e-07	2.50454e-06
LOC101466855	benthic	821.918	0.558177	0.0988004	5.64955	1.60873e-08	4.55774e-07
slc22a18	benthic	377.499	0.558222	0.126664	4.40711	1.04758e-05	0.000103557
LOC101467637	benthic	2267.26	0.558231	0.119858	4.65743	3.20184e-06	3.8787e-05
LOC101473948	benthic	1050.58	0.55826	0.0884355	6.31262	2.74346e-10	1.48351e-08
LOC106674769	benthic	556.66	0.558452	0.138695	4.02648	5.66188e-05	0.000421345
LOC101487150	benthic	69.8418	0.558799	0.193355	2.89002	0.00385222	0.0135838
mgme1	benthic	220.651	0.558834	0.14047	3.97832	6.94031e-05	0.000501732
cbfa2t3	benthic	377.352	0.558871	0.164353	3.40044	0.000672782	0.00326332
eif4e3	benthic	48.5948	0.559064	0.11712	4.77343	1.81112e-06	2.39619e-05
gstcd	benthic	51.5904	0.559272	0.175413	3.18831	0.00143106	0.00604243
LOC101485055	benthic	29.5658	0.559354	0.237578	2.3544	0.0185526	0.0477964
slc6a15	benthic	665.944	0.559733	0.212882	2.62931	0.00855573	0.025733
smarca5	benthic	574.013	0.559807	0.116464	4.80668	1.53455e-06	2.10086e-05
ctsh	benthic	1515.03	0.559942	0.12455	4.49571	6.93369e-06	7.3167e-05
rnf208	benthic	150.17	0.560124	0.118835	4.71347	2.43533e-06	3.06599e-05
LOC101465264	benthic	68.7538	0.560254	0.210504	2.66149	0.00777959	0.0238496
LOC101486141	benthic	91.0651	0.560275	0.172186	3.25389	0.00113838	0.0050158
LOC101478820	benthic	177.343	0.560275	0.122159	4.58645	4.50848e-06	5.15022e-05
LOC101466683	benthic	298.338	0.560336	0.150199	3.73062	0.000191006	0.00115221
LOC101472382	benthic	725.961	0.560747	0.126973	4.41626	1.00421e-05	9.99898e-05
LOC101475903	benthic	21557.5	0.560755	0.152561	3.67561	0.000237284	0.00137365
nab1	benthic	368.009	0.561303	0.202233	2.77553	0.00551117	0.0182037
tmprss15	benthic	45.9616	0.561473	0.166181	3.37868	0.000728338	0.00348533
LOC112430855	benthic	20.0503	0.561588	0.223221	2.51584	0.0118748	0.0334691
fadd	benthic	338.242	0.562303	0.120862	4.65245	3.28017e-06	3.96361e-05
LOC101483262	benthic	575.909	0.56295	0.170948	3.29311	0.000990861	0.00448499
LOC101465784	benthic	317.526	0.563233	0.125733	4.47958	7.47901e-06	7.77121e-05
fam69a	benthic	19.7853	0.563512	0.227642	2.47543	0.0133076	0.0365817
eif3j	benthic	1133.13	0.56399	0.123202	4.57778	4.69931e-06	5.32082e-05
LOC101473809	benthic	1216.97	0.564031	0.140077	4.02658	5.65951e-05	0.000421331
LOC101482128	benthic	1377.76	0.565398	0.17659	3.20176	0.0013659	0.0058171
LOC101466617	benthic	171.72	0.565411	0.114762	4.92682	8.3577e-07	1.26298e-05
slc25a35	benthic	142.484	0.565897	0.178996	3.16151	0.00156953	0.00651134
LOC101477723	benthic	95.5611	0.565921	0.194453	2.91033	0.00361049	0.0128787
LOC106677007	benthic	126.685	0.565991	0.204232	2.77132	0.00558303	0.0183748
pigm	benthic	90.2201	0.56605	0.145292	3.89596	9.78112e-05	0.000661834
arhgap9	benthic	593.129	0.566492	0.0986924	5.73998	9.46859e-09	2.91903e-07
ppp4r1	benthic	210.46	0.566625	0.145967	3.88188	0.000103652	0.000694353
mfsd12	benthic	531.519	0.566645	0.182343	3.10757	0.00188633	0.00756458
LOC101485540	benthic	29.6354	0.56687	0.179413	3.15958	0.00157994	0.00654465
LOC101485270	benthic	890.111	0.566874	0.224299	2.52731	0.0114939	0.0325975
LOC101470378	benthic	178.951	0.567265	0.115027	4.93156	8.15746e-07	1.24051e-05
acp6	benthic	316.541	0.56735	0.148111	3.83057	0.000127848	0.000828364
LOC101483596	benthic	85154.7	0.567647	0.162329	3.4969	0.000470694	0.00241188
slc27a4	benthic	655.444	0.567702	0.125439	4.52572	6.01914e-06	6.55664e-05
ikbke	benthic	467.74	0.567843	0.105063	5.40478	6.48865e-08	1.47719e-06
ttc7b	benthic	295.902	0.568072	0.147948	3.83968	0.000123196	0.000802819
LOC101473018	benthic	939.073	0.568179	0.179349	3.16801	0.00153485	0.00638951
LOC101466356	benthic	958.744	0.568287	0.211346	2.6889	0.00716883	0.0223645
LOC101465924	benthic	1802.3	0.568437	0.117503	4.83762	1.31403e-06	1.84377e-05
atp10d	benthic	628.548	0.56876	0.104563	5.43939	5.34633e-08	1.26659e-06
dennd6a	benthic	45.4263	0.569179	0.241817	2.35376	0.0185845	0.0478575
LOC106674995	benthic	26.2504	0.569313	0.218996	2.59965	0.00933191	0.027572
LOC105940604	benthic	55.1767	0.569837	0.228919	2.48926	0.0128011	0.0355448
LOC112430072	benthic	245.944	0.570033	0.0930432	6.12654	8.98131e-10	4.08448e-08
nudt1	benthic	29.1421	0.570135	0.19067	2.99017	0.00278818	0.0104087
gnpnat1	benthic	790.22	0.570641	0.191768	2.97568	0.00292337	0.0108235
LOC101475550	benthic	35.3753	0.570731	0.198105	2.88095	0.00396475	0.0139128
gmip	benthic	713.702	0.570773	0.110046	5.18668	2.1408e-07	4.00999e-06
ppil3	benthic	108.78	0.571222	0.168503	3.38999	0.000698961	0.00336737
LOC101485367	benthic	30.6068	0.571286	0.193152	2.9577	0.00309944	0.0113375
LOC112429806	benthic	51.1678	0.571301	0.217286	2.62926	0.00855717	0.025733
LOC101470621	benthic	749.455	0.571586	0.125562	4.5522	5.30869e-06	5.91676e-05
nt5m	benthic	189.589	0.57209	0.0944437	6.05748	1.38274e-09	5.76251e-08
LOC101477227	benthic	84.5945	0.572338	0.166447	3.43856	0.000584819	0.00289133
LOC101485111	benthic	1589.16	0.572628	0.133803	4.27964	1.87198e-05	0.000168356
plod1	benthic	1305.64	0.57276	0.224475	2.55155	0.0107245	0.0308243
rasgrp2	benthic	664.792	0.572904	0.145231	3.94477	7.98762e-05	0.000559977
LOC101473240	benthic	148.027	0.57309	0.227546	2.51857	0.0117832	0.0333197
LOC101476057	benthic	28.5451	0.57381	0.215917	2.65755	0.00787099	0.024076
LOC112435896	benthic	36.5878	0.574768	0.20542	2.79801	0.00514181	0.0171908
LOC101473551	benthic	800.363	0.575067	0.113177	5.08113	3.75199e-07	6.46747e-06
prr5l	benthic	67.9931	0.575427	0.167707	3.43114	0.000601053	0.00296294
LOC101471835	benthic	34.6256	0.576049	0.239049	2.40976	0.0159632	0.0423497
LOC101464100	benthic	438.914	0.576087	0.141596	4.06853	4.73114e-05	0.000360808
LOC101466242	benthic	216.744	0.576309	0.153238	3.76088	0.000169318	0.00103997
LOC112430645	benthic	184.015	0.576386	0.205271	2.80792	0.00498623	0.016772
LOC112431244	benthic	38.4536	0.576445	0.151758	3.79845	0.000145603	0.000922282
LOC112429794	benthic	66.8118	0.576586	0.171644	3.35919	0.000781707	0.00369204
LOC112436406	benthic	26.7085	0.576635	0.221212	2.60671	0.00914169	0.0271136
cnp	benthic	3316.39	0.577482	0.0931345	6.20052	5.62774e-10	2.72697e-08
hs3st1	benthic	514.648	0.577858	0.162704	3.55159	0.000382908	0.00204441
heatr3	benthic	311.872	0.577888	0.15065	3.83597	0.000125071	0.00081256
ipo4	benthic	254.072	0.578016	0.150548	3.83942	0.000123326	0.000803397
cdh23	benthic	95.9371	0.578421	0.208799	2.77023	0.00560162	0.0184139
LOC101475690	benthic	14468.2	0.578494	0.13383	4.32259	1.54209e-05	0.00014269
setd1a	benthic	206.982	0.578558	0.2174	2.66126	0.00778477	0.0238616
LOC101481800	benthic	951.024	0.578586	0.196746	2.94078	0.00327391	0.0118853
LOC101476423	benthic	105.512	0.578695	0.198138	2.92067	0.00349283	0.0125311
LOC101483230	benthic	110.719	0.578796	0.165689	3.49327	0.000477152	0.00243539
LOC101486937	benthic	5319.55	0.57899	0.149473	3.87355	0.00010726	0.00071224
LOC101481577	benthic	346.997	0.579302	0.239554	2.41826	0.015595	0.0415456
LOC101466202	benthic	292.715	0.5794	0.131596	4.40286	1.06832e-05	0.000105176
LOC101475885	benthic	285.713	0.579743	0.124635	4.65153	3.29485e-06	3.97771e-05
LOC112429922	benthic	228.489	0.579771	0.198358	2.92285	0.00346843	0.0124642
ap4b1	benthic	46.4119	0.579782	0.194539	2.98028	0.00287981	0.0106966
rab15	benthic	34.6491	0.580058	0.221378	2.62021	0.00878758	0.0262821
LOC101467628	benthic	168.256	0.580435	0.153325	3.78564	0.000153311	0.000960354
ndc80	benthic	109.498	0.580493	0.164065	3.5382	0.000402868	0.00212736
LOC112435895	benthic	31.769	0.580555	0.211225	2.74851	0.00598668	0.0194405
LOC101473650	benthic	143.51	0.580624	0.193723	2.99718	0.0027249	0.0102082
LOC101482615	benthic	339.463	0.580644	0.234072	2.48062	0.0131153	0.0361927
LOC101471759	benthic	2484.75	0.580781	0.187402	3.09912	0.00194093	0.00773519
LOC101469756	benthic	652.403	0.580942	0.201967	2.87642	0.00402213	0.014085
LOC101466602	benthic	404.504	0.58163	0.139107	4.18117	2.90016e-05	0.000241621
LOC101476530	benthic	509.79	0.581779	0.179806	3.23559	0.00121392	0.00529021
LOC101481918	benthic	541.76	0.581981	0.194386	2.99395	0.00275393	0.0102969
LOC111500330	benthic	76.2299	0.583079	0.159748	3.64999	0.000262253	0.00149392
LOC101475151	benthic	301.999	0.583253	0.151579	3.84784	0.000119164	0.000780246
LOC101465905	benthic	36.1966	0.583419	0.169114	3.44987	0.000560867	0.00279012
LOC101477364	benthic	28.7543	0.583442	0.211756	2.75525	0.00586468	0.019114
eef1akmt4	benthic	23.7933	0.583561	0.213994	2.727	0.00639135	0.0204835
LOC101471986	benthic	76.7448	0.583855	0.221572	2.63506	0.00841227	0.0254132
nlrc5	benthic	572.457	0.584097	0.169962	3.43664	0.000588969	0.00290811
LOC101469247	benthic	22.5939	0.584259	0.222326	2.62794	0.00859046	0.025813
LOC112432975	benthic	133.345	0.584931	0.139401	4.19603	2.71638e-05	0.000228487
LOC101473512	benthic	880.714	0.585174	0.0866673	6.75196	1.45866e-11	1.31123e-09
sbno2	benthic	2512.47	0.585511	0.139947	4.18381	2.8666e-05	0.000239344
LOC101465877	benthic	186.228	0.585806	0.168213	3.48254	0.00049669	0.00251376
LOC101484715	benthic	226.653	0.585929	0.186519	3.14139	0.00168149	0.00687937
epha8	benthic	61.8533	0.586222	0.206272	2.84199	0.00448329	0.0154229
fgf2	benthic	140.22	0.586354	0.190792	3.07326	0.00211731	0.00830899
LOC101481687	benthic	52.7722	0.586512	0.18873	3.10767	0.00188565	0.00756346
rfng	benthic	196.011	0.586774	0.163144	3.59665	0.000322338	0.0017742
LOC101473702	benthic	61.2849	0.58698	0.241212	2.43346	0.0149552	0.0401862
LOC101474879	benthic	2636.82	0.587654	0.111328	5.27859	1.30185e-07	2.63654e-06
LOC101469696	benthic	97.871	0.587683	0.156977	3.74376	0.000181287	0.00110291
LOC101467080	benthic	69.1396	0.587874	0.168841	3.48182	0.000498013	0.00251847
LOC112431220	benthic	63.7124	0.587899	0.207086	2.83891	0.0045268	0.0155388
LOC101474298	benthic	39.6407	0.58811	0.233748	2.516	0.0118694	0.033465
slmap	benthic	706.334	0.58853	0.222107	2.64976	0.00805482	0.0245291
LOC105941196	benthic	149.36	0.58857	0.208709	2.82006	0.00480153	0.0162847
LOC101466611	benthic	64.7456	0.58875	0.137554	4.28015	1.8677e-05	0.000168128
LOC101466220	benthic	199.867	0.588828	0.142047	4.14531	3.39354e-05	0.000273947
fdps	benthic	346.199	0.589199	0.179057	3.29057	0.000999844	0.00451927
map2k5	benthic	245.7	0.589603	0.136297	4.32588	1.51924e-05	0.00014105
LOC101467942	benthic	329.826	0.589683	0.16579	3.55682	0.000375376	0.00201313
LOC101480234	benthic	22.1899	0.589903	0.243263	2.42496	0.0153102	0.04094
LOC112431392	benthic	243.387	0.589987	0.209018	2.82267	0.00476262	0.0161784
hif1a	benthic	4872.12	0.590907	0.137023	4.31248	1.6143e-05	0.000148585
LOC101480816	benthic	575.036	0.591043	0.125387	4.71373	2.4322e-06	3.06407e-05
nfkbid	benthic	69.7423	0.591093	0.144454	4.09191	4.27839e-05	0.000332673
LOC101485606	benthic	76.4152	0.591313	0.136897	4.31941	1.56448e-05	0.000144414
pak1	benthic	154.532	0.591973	0.165998	3.56616	0.000362256	0.00195531
LOC101470617	benthic	887.982	0.592469	0.168416	3.5179	0.000434977	0.0022652
LOC101484156	benthic	324.512	0.592554	0.119631	4.95317	7.30141e-07	1.13823e-05
cers5	benthic	516.435	0.593571	0.129635	4.57877	4.67712e-06	5.29881e-05
LOC101479609	benthic	288.001	0.593881	0.157011	3.78242	0.000155308	0.000969825
tmem154	benthic	2466.54	0.595516	0.149261	3.98976	6.61389e-05	0.000481572
LOC105941178	benthic	170.481	0.595716	0.203566	2.92641	0.00342899	0.0123435
LOC101481483	benthic	137.48	0.59616	0.150705	3.95581	7.62767e-05	0.000539457
usp6nl	benthic	227.264	0.596914	0.125446	4.75834	1.95192e-06	2.56482e-05
rpia	benthic	669.71	0.597692	0.105417	5.66978	1.42979e-08	4.1423e-07
satb1	benthic	49.708	0.597802	0.219228	2.72686	0.00639409	0.0204869
LOC101480662	benthic	72.9914	0.598013	0.149552	3.9987	6.36921e-05	0.000466815
LOC101466677	benthic	123.929	0.598126	0.237314	2.5204	0.0117222	0.0331802
znf800	benthic	211.689	0.598536	0.179381	3.33668	0.000847862	0.00393304
LOC106677001	benthic	40.0589	0.598545	0.202218	2.9599	0.00307737	0.0112761
LOC101471223	benthic	811.869	0.598765	0.178579	3.35295	0.000799561	0.00375608
tec	benthic	218.926	0.59879	0.103191	5.80274	6.52382e-09	2.13043e-07
tph2	benthic	78.8621	0.598798	0.118934	5.0347	4.78586e-07	7.92985e-06
LOC112436375	benthic	163.739	0.599106	0.198636	3.0161	0.00256053	0.00971154
LOC101473107	benthic	566.321	0.59969	0.186027	3.22367	0.00126559	0.00547106
LOC101480548	benthic	3914.62	0.599974	0.186472	3.21749	0.00129315	0.00556145
LOC101487363	benthic	23.0865	0.599978	0.247157	2.42752	0.0152023	0.0407308
LOC101481200	benthic	1458.09	0.599997	0.121708	4.9298	8.23139e-07	1.24781e-05
LOC101485842	benthic	559.852	0.600424	0.181028	3.31675	0.000910723	0.00418028
LOC106676943	benthic	242.021	0.600707	0.133064	4.51443	6.34885e-06	6.83475e-05
sirt5	benthic	1781.41	0.600779	0.139464	4.30776	1.64914e-05	0.000150997
fes	benthic	102.921	0.600783	0.125967	4.76936	1.84815e-06	2.44015e-05
LOC101477638	benthic	269.373	0.600908	0.0861047	6.9788	2.97704e-12	3.32961e-10
LOC101480130	benthic	1691.07	0.601524	0.110382	5.44946	5.05224e-08	1.20434e-06
ppp1r26	benthic	147.408	0.601752	0.168068	3.58041	0.000343057	0.00187004
wdr77	benthic	302.959	0.601885	0.187034	3.21805	0.00129063	0.00555434
lgr4	benthic	98.6488	0.602089	0.17062	3.52883	0.000417404	0.00219029
nol6	benthic	307.908	0.602185	0.113183	5.32045	1.0351e-07	2.17382e-06
LOC101477462	benthic	400.533	0.602214	0.130602	4.61107	4.00595e-06	4.68083e-05
LOC101488135	benthic	1011.22	0.60224	0.080792	7.4542	9.04123e-14	1.87017e-11
dclre1a	benthic	73.395	0.603036	0.143555	4.20074	2.66042e-05	0.00022427
LOC101469701	benthic	66.8931	0.603126	0.130928	4.60655	4.09411e-06	4.7605e-05
jarid2	benthic	230.39	0.603262	0.186403	3.23634	0.00121073	0.00528063
LOC101465644	benthic	320.354	0.603384	0.176014	3.42805	0.000607927	0.00299025
LOC106676976	benthic	33.0826	0.603426	0.228186	2.64444	0.00818254	0.0248394
h6pd	benthic	133.85	0.6037	0.212294	2.8437	0.00445925	0.0153512
LOC101472756	benthic	135.904	0.603701	0.194851	3.09827	0.00194652	0.00775424
LOC101466976	benthic	32.3941	0.604187	0.184916	3.26736	0.00108557	0.0048331
LOC101467428	benthic	256.053	0.604793	0.177444	3.40836	0.000653557	0.0031821
LOC101474130	benthic	146.872	0.604866	0.140606	4.30185	1.69377e-05	0.000154422
LOC101486201	benthic	84.9302	0.604987	0.120468	5.02196	5.11475e-07	8.42401e-06
ctgf	benthic	1910.98	0.605526	0.248463	2.43708	0.0148062	0.0398583
LOC101471066	benthic	3327.43	0.605962	0.215403	2.81315	0.00490583	0.0165584
LOC112429919	benthic	75.4023	0.606471	0.149958	4.04426	5.24877e-05	0.000395034
LOC101471474	benthic	116.04	0.606482	0.169563	3.57672	0.000347926	0.00189069
LOC101484963	benthic	1621.16	0.606613	0.0922572	6.57524	4.85754e-11	3.4998e-09
itga6	benthic	85.7582	0.606636	0.196128	3.09306	0.00198102	0.00785914
adar	benthic	367.959	0.606661	0.192562	3.15047	0.00163009	0.00670903
LOC101465453	benthic	473.598	0.606692	0.213041	2.84777	0.00440268	0.015187
lg15h1orf131	benthic	35.2422	0.606781	0.195974	3.09624	0.00195992	0.00779308
LOC105940515	benthic	674.984	0.607138	0.206277	2.94331	0.00324723	0.011804
cish	benthic	1615.77	0.607241	0.198218	3.0635	0.00218763	0.00853447
armc6	benthic	237.246	0.608488	0.175707	3.46308	0.000534032	0.00266974
man1a2	benthic	121.589	0.608738	0.142188	4.2812	1.85885e-05	0.000167604
LOC112436144	benthic	237.586	0.609069	0.1056	5.76771	8.03549e-09	2.55502e-07
LOC101478685	benthic	80.8756	0.609196	0.132624	4.59341	4.36051e-06	5.00198e-05
nme6	benthic	39.7316	0.609399	0.156775	3.88709	0.000101453	0.000683592
LOC101470166	benthic	3861.14	0.609458	0.13306	4.58034	4.64222e-06	5.26236e-05
LOC101466654	benthic	6240.3	0.609537	0.196686	3.09904	0.00194152	0.00773591
LOC101479341	benthic	80.38	0.609553	0.207201	2.94184	0.0032627	0.0118469
tmem86a	benthic	143.511	0.609682	0.176925	3.44598	0.000568984	0.00282539
eftud2	benthic	723.002	0.609742	0.132378	4.60609	4.10319e-06	4.76362e-05
LOC101472906	benthic	247.425	0.609936	0.21057	2.89659	0.0037724	0.0133548
LOC101473286	benthic	124.194	0.610135	0.1407	4.33641	1.44827e-05	0.000135244
LOC112435903	benthic	14.9929	0.610157	0.216685	2.81586	0.00486463	0.0164552
LOC105940561	benthic	16.1264	0.610466	0.233102	2.61888	0.00882183	0.0263568
ascc3	benthic	203.313	0.61051	0.180574	3.38093	0.000722401	0.00346123
LOC101466483	benthic	448.301	0.610542	0.223829	2.72771	0.00637751	0.020461
LOC101486804	benthic	71.7608	0.610848	0.161817	3.77494	0.000160046	0.000992526
unc5a	benthic	25.9336	0.611395	0.229859	2.65986	0.00781724	0.0239431
pigg	benthic	87.8693	0.611428	0.144033	4.24506	2.18532e-05	0.000191235
stard3nl	benthic	372.505	0.611453	0.135367	4.51702	6.27175e-06	6.77807e-05
rrp12	benthic	391.484	0.611842	0.164259	3.72487	0.000195418	0.00117403
LOC112434266	benthic	50.8227	0.61225	0.251973	2.42982	0.0151061	0.0405221
pcp2	benthic	46.8058	0.612313	0.183219	3.34197	0.000831863	0.0038711
LOC112430348	benthic	16.6054	0.612661	0.249451	2.45603	0.014048	0.03824
gnaz	benthic	451.239	0.612766	0.113245	5.41099	6.26763e-08	1.43366e-06
LOC101480800	benthic	360.691	0.613004	0.172486	3.55393	0.000379514	0.00203136
gorasp2	benthic	975.049	0.613052	0.228778	2.67968	0.00736931	0.0228561
LOC101482268	benthic	35.0255	0.613336	0.234319	2.61753	0.00885699	0.0264243
LOC101465777	benthic	143.652	0.6137	0.193297	3.17491	0.00149885	0.00628041
gpr183	benthic	689.47	0.614078	0.142867	4.29825	1.7215e-05	0.000156505
LOC101469146	benthic	1095.43	0.615012	0.101725	6.04582	1.48656e-09	6.09743e-08
LOC101470160	benthic	980.362	0.615442	0.100303	6.13586	8.47024e-10	3.86118e-08
LOC101483724	benthic	291.911	0.615693	0.194493	3.16563	0.00154746	0.00643643
LOC101472593	benthic	150.699	0.615733	0.23031	2.6735	0.00750651	0.0231823
ddx11	benthic	22.5902	0.615926	0.231155	2.66456	0.00770899	0.0236935
LOC101466415	benthic	512.65	0.616616	0.102788	5.99888	1.98678e-09	7.8159e-08
mbp	benthic	119.011	0.617019	0.238689	2.58503	0.00973706	0.028547
LOC101476831	benthic	365.421	0.617177	0.136251	4.52972	5.90623e-06	6.45191e-05
LOC101484745	benthic	162.699	0.617191	0.180022	3.42842	0.000607097	0.00298765
LOC101478206	benthic	421.541	0.617318	0.226998	2.71949	0.00653829	0.0208475
LOC101467556	benthic	208.872	0.617552	0.208602	2.96043	0.00307211	0.0112599
LOC101487023	benthic	1195.09	0.617894	0.235817	2.62023	0.00878705	0.0262821
LOC101467262	benthic	333.091	0.618197	0.171479	3.60508	0.000312053	0.00172896
LOC101472403	benthic	1517.95	0.61829	0.0977438	6.32562	2.52211e-10	1.37444e-08
itprip	benthic	247.947	0.618484	0.104722	5.90598	3.50549e-09	1.27477e-07
LOC112429675	benthic	22.8891	0.619225	0.186678	3.31707	0.000909677	0.00417648
snrpa	benthic	228.951	0.619566	0.229892	2.69503	0.00703815	0.0220402
rab27b	benthic	72.8616	0.619695	0.155778	3.97806	6.94794e-05	0.000501884
prrg4	benthic	325.864	0.620026	0.172211	3.60038	0.00031775	0.00175447
LOC106674905	benthic	196.396	0.620256	0.150149	4.13093	3.61298e-05	0.000288408
LOC101487714	benthic	267.654	0.620317	0.148624	4.17374	2.99641e-05	0.000247072
tet2	benthic	728.775	0.620531	0.2595	2.39126	0.0167907	0.0440839
LOC101479176	benthic	57.5266	0.620557	0.211699	2.93131	0.00337532	0.0121891
cnih1	benthic	550.977	0.620658	0.129296	4.80029	1.58436e-06	2.14788e-05
LOC101485431	benthic	10408	0.620721	0.137987	4.49841	6.84635e-06	7.24042e-05
lg5h6orf89	benthic	401.681	0.62073	0.110263	5.62952	1.8071e-08	5.03085e-07
LOC101463626	benthic	12.1741	0.621068	0.207051	2.99959	0.00270345	0.0101436
LOC106676499	benthic	1385.16	0.621197	0.148705	4.17736	2.94909e-05	0.000244533
LOC106675320	benthic	1579.88	0.621379	0.261838	2.37314	0.0176375	0.0458502
gla	benthic	475.007	0.621503	0.118105	5.26228	1.42283e-07	2.84226e-06
chn1	benthic	35.4115	0.621904	0.18288	3.40061	0.000672354	0.00326206
LOC106676875	benthic	3454.4	0.623211	0.200685	3.10542	0.00190008	0.00761176
LOC105941190	benthic	241.716	0.623384	0.121	5.15192	2.57837e-07	4.73736e-06
LOC101486245	benthic	523.046	0.623704	0.199392	3.12802	0.00175986	0.00713928
LOC101486413	benthic	39.0436	0.623798	0.198542	3.1419	0.00167857	0.00686888
LOC101467096	benthic	76.7546	0.624142	0.21168	2.94851	0.00319305	0.0116358
LOC101482500	benthic	81.8948	0.625103	0.197228	3.16944	0.00152734	0.00637204
nip7	benthic	212.81	0.625705	0.128089	4.88492	1.03469e-06	1.50676e-05
LOC112429948	benthic	27.5488	0.625769	0.177168	3.53208	0.00041231	0.00216809
rps6ka3	benthic	927.634	0.625795	0.148504	4.21401	2.50879e-05	0.00021412
tbpl1	benthic	129.007	0.625828	0.116255	5.38321	7.31684e-08	1.63288e-06
actr8	benthic	168.081	0.625931	0.112906	5.5438	2.95973e-08	7.65527e-07
LOC101473545	benthic	240.836	0.626454	0.166218	3.76887	0.000163991	0.0010124
pfas	benthic	219.868	0.626505	0.155337	4.03321	5.50207e-05	0.000411521
sytl3	benthic	129.999	0.62678	0.113737	5.51079	3.57225e-08	9.00648e-07
LOC105941469	benthic	24.8465	0.627781	0.20357	3.08386	0.00204335	0.00805655
LOC101467093	benthic	687.105	0.627811	0.170095	3.69093	0.000223432	0.00131162
LOC101472597	benthic	68.2095	0.628103	0.184457	3.40514	0.00066129	0.0032165
LOC101486901	benthic	528.975	0.628245	0.148941	4.21807	2.46403e-05	0.000211232
LOC101475470	benthic	37.1745	0.628291	0.194116	3.23668	0.00120928	0.00527985
LOC105940627	benthic	399.694	0.628371	0.253543	2.47836	0.0131988	0.0363606
LOC101466980	benthic	287.552	0.628635	0.140572	4.47199	7.74948e-06	7.98483e-05
epb41l4b	benthic	141.1	0.628991	0.196973	3.19329	0.00140663	0.00596215
LOC101476973	benthic	215.552	0.629149	0.204766	3.07253	0.00212251	0.00832602
LOC101466887	benthic	246.254	0.629188	0.196152	3.20765	0.00133824	0.00572592
LOC106675361	benthic	43.2931	0.629391	0.255975	2.4588	0.0139402	0.0380109
LOC101471002	benthic	312.922	0.629646	0.191798	3.28287	0.00102757	0.00461961
LOC101469037	benthic	1737.76	0.629663	0.116333	5.41257	6.21254e-08	1.42784e-06
LOC101468222	benthic	1878.22	0.629693	0.122762	5.12937	2.9072e-07	5.2316e-06
LOC101485852	benthic	2152.64	0.62981	0.169602	3.71345	0.000204452	0.00121841
LOC101487689	benthic	566.199	0.630491	0.147545	4.27321	1.92682e-05	0.000172481
LOC101463680	benthic	489.533	0.630536	0.159831	3.94501	7.97962e-05	0.00055962
mboat7	benthic	417.623	0.630608	0.133403	4.7271	2.27745e-06	2.90334e-05
LOC105941223	benthic	23.7399	0.630649	0.229296	2.75037	0.00595278	0.0193546
LOC101471227	benthic	1216.51	0.631225	0.160274	3.93842	8.20202e-05	0.000572921
LOC101464476	benthic	71.5813	0.631343	0.248595	2.53965	0.0110964	0.0316849
wbp4	benthic	1006.36	0.631535	0.17477	3.61353	0.000302059	0.0016848
LOC101473784	benthic	36.3054	0.631849	0.156894	4.02724	5.64366e-05	0.000420314
cftr	benthic	71.7411	0.632159	0.206723	3.058	0.00222823	0.00866473
msra	benthic	550.408	0.632168	0.179412	3.52355	0.000425807	0.00222468
rab20	benthic	364.253	0.632297	0.148992	4.24383	2.19738e-05	0.000191879
dhcr24	benthic	177.774	0.632672	0.234482	2.69817	0.00697222	0.0219015
ppp1r9a	benthic	33.1338	0.632751	0.210671	3.0035	0.00266892	0.0100375
zc3h12b	benthic	47.3578	0.63285	0.155132	4.07942	4.51475e-05	0.00034744
LOC101475679	benthic	240.427	0.632879	0.160797	3.9359	8.28872e-05	0.000577509
hivep1	benthic	496.307	0.632996	0.160544	3.94281	8.05318e-05	0.000564096
LOC101469644	benthic	817.601	0.633051	0.131751	4.8049	1.5483e-06	2.11239e-05
LOC101482612	benthic	1912.63	0.633116	0.122294	5.17702	2.2546e-07	4.20676e-06
LOC112430820	benthic	136.178	0.633136	0.173355	3.65226	0.000259947	0.00148166
LOC101466923	benthic	438.253	0.633185	0.118585	5.33951	9.31968e-08	1.98982e-06
LOC101486067	benthic	16.4291	0.63319	0.24964	2.53641	0.0111995	0.0319035
LOC101475291	benthic	62.6412	0.633248	0.172303	3.6752	0.000237662	0.00137473
LOC101485899	benthic	136.741	0.633581	0.198307	3.19496	0.00139851	0.00593363
LOC101478578	benthic	89.0688	0.633661	0.155676	4.0704	4.69334e-05	0.000358753
dnase2	benthic	1356.63	0.634277	0.153261	4.13855	3.49502e-05	0.000280842
LOC101486264	benthic	4107.14	0.634326	0.167497	3.78709	0.000152425	0.000957608
[truncated: 5,552 more rows]

## Sheet: Supplementary Table 5
Supplementary Table 5. Significantly enriched gene ontology (GO) biological process terms for differentially expressed genes (n = 7,550; FDR < 0.05).
Dataset	Enriched in	GO ID	GO term	Gene frequency	P-value	-Log10 P-value
DE	benthic	GO:0006955	immune response	21.311% (52/244)	3.11e-23	22.51
DE	benthic	GO:0002376	immune system process	13.251% (75/566)	6.28e-20	19.2
DE	benthic	GO:0007165	signal transduction	7.547% (140/1855)	3.01e-14	13.52
DE	benthic	GO:0050896	response to stimulus	6.732% (179/2659)	4.1e-14	13.39
DE	benthic	GO:0007154	cell communication	7.344% (146/1988)	5.92e-14	13.23
DE	benthic	GO:0023052	signaling	7.334% (145/1977)	8.68e-14	13.06
DE	benthic	GO:0002253	activation of immune response	34.545% (19/55)	3.19e-13	12.5
DE	benthic	GO:0043207	response to external biotic stimulus	17.838% (33/185)	1.02e-12	11.99
DE	benthic	GO:0051707	response to other organism	17.838% (33/185)	1.02e-12	11.99
DE	benthic	GO:0009607	response to biotic stimulus	17.553% (33/188)	1.63e-12	11.79
DE	benthic	GO:0019221	cytokine-mediated signaling pathway	22.936% (25/109)	1.97e-12	11.71
DE	benthic	GO:0050778	positive regulation of immune response	29.412% (20/68)	2.35e-12	11.63
DE	benthic	GO:0006952	defense response	16.832% (34/202)	2.55e-12	11.59
DE	benthic	GO:0044419	interspecies interaction between organisms	17.188% (33/192)	3e-12	11.52
DE	benthic	GO:0071345	cellular response to cytokine stimulus	22.124% (25/113)	4.65e-12	11.33
DE	benthic	GO:0007166	cell surface receptor signaling pathway	9.375% (75/800)	1.17e-11	10.93
DE	benthic	GO:0002684	positive regulation of immune system process	23% (23/100)	1.46e-11	10.84
DE	benthic	GO:0051716	cellular response to stimulus	6.75% (152/2252)	1.79e-11	10.75
DE	benthic	GO:0034097	response to cytokine	20.325% (25/123)	3.38e-11	10.47
DE	benthic	GO:0050776	regulation of immune response	24.138% (21/87)	4.3e-11	10.37
DE	benthic	GO:0002768	immune response-regulating cell surface receptor signaling pathway	32.653% (16/49)	6.6e-11	10.18
DE	benthic	GO:0002764	immune response-regulating signaling pathway	32% (16/50)	9.33e-11	10.03
DE	benthic	GO:0002682	regulation of immune system process	16.86% (29/172)	1.08e-10	9.97
DE	benthic	GO:0009605	response to external stimulus	11.087% (51/460)	1.16e-10	9.93
DE	benthic	GO:0002429	immune response-activating cell surface receptor signaling pathway	34.091% (15/44)	1.31e-10	9.88
DE	benthic	GO:0050851	antigen receptor-mediated signaling pathway	36.842% (14/38)	1.65e-10	9.78
DE	benthic	GO:0002757	immune response-activating signal transduction	33.333% (15/45)	1.89e-10	9.72
DE	benthic	GO:0045321	leukocyte activation	23.256% (20/86)	2.6e-10	9.58
DE	benthic	GO:0001775	cell activation	21.212% (21/99)	5.75e-10	9.24
DE	benthic	GO:0046649	lymphocyte activation	24.658% (18/73)	7.48e-10	9.13
DE	benthic	GO:0098542	defense response to other organism	17.91% (24/134)	1.31e-09	8.88
DE	benthic	GO:0006956	complement activation	72.727% (8/11)	1.35e-09	8.87
DE	benthic	GO:0050853	B cell receptor signaling pathway	60% (9/15)	1.51e-09	8.82
DE	benthic	GO:0009617	response to bacterium	26.667% (16/60)	1.93e-09	8.71
DE	benthic	GO:0006959	humoral immune response	50% (10/20)	1.96e-09	8.71
DE	benthic	GO:0006954	inflammatory response	20.652% (19/92)	6.21e-09	8.21
DE	benthic	GO:0045087	innate immune response	19.417% (20/103)	7.6e-09	8.12
DE	benthic	GO:0042113	B cell activation	43.478% (10/23)	1.08e-08	7.96
DE	benthic	GO:0048584	positive regulation of response to stimulus	10.526% (38/361)	1.35e-07	6.87
DE	benthic	GO:0051249	regulation of lymphocyte activation	29.73% (11/37)	2.02e-07	6.69
DE	benthic	GO:0002443	leukocyte mediated immunity	44.444% (8/18)	2.76e-07	6.56
DE	benthic	GO:0050864	regulation of B cell activation	53.846% (7/13)	3.05e-07	6.52
DE	benthic	GO:0070098	chemokine-mediated signaling pathway	28.205% (11/39)	3.67e-07	6.44
DE	benthic	GO:0002252	immune effector process	22.807% (13/57)	4.79e-07	6.32
DE	benthic	GO:0002694	regulation of leukocyte activation	27.5% (11/40)	4.87e-07	6.31
DE	benthic	GO:0007186	G protein-coupled receptor signaling pathway	11.6% (29/250)	6.1e-07	6.22
DE	benthic	GO:0050865	regulation of cell activation	26.829% (11/41)	6.41e-07	6.19
DE	benthic	GO:1990868	response to chemokine	26.829% (11/41)	6.41e-07	6.19
DE	benthic	GO:1990869	cellular response to chemokine	26.829% (11/41)	6.41e-07	6.19
DE	benthic	GO:0006910	phagocytosis, recognition	83.333% (5/6)	7.46e-07	6.13
DE	benthic	GO:0002250	adaptive immune response	36.364% (8/22)	1.74e-06	5.76
DE	benthic	GO:0002696	positive regulation of leukocyte activation	36.364% (8/22)	1.74e-06	5.76
DE	benthic	GO:0051251	positive regulation of lymphocyte activation	36.364% (8/22)	1.74e-06	5.76
DE	benthic	GO:0002521	leukocyte differentiation	20.312% (13/64)	1.97e-06	5.71
DE	benthic	GO:0050871	positive regulation of B cell activation	54.545% (6/11)	2.06e-06	5.69
DE	benthic	GO:0050867	positive regulation of cell activation	34.783% (8/23)	2.57e-06	5.59
DE	benthic	GO:0016064	immunoglobulin mediated immune response	50% (6/12)	3.98e-06	5.4
DE	benthic	GO:0019724	B cell mediated immunity	50% (6/12)	3.98e-06	5.4
DE	benthic	GO:0065007	biological regulation	5.174% (223/4310)	4.52e-06	5.35
DE	benthic	GO:0002455	humoral immune response mediated by circulating immunoglobulin	62.5% (5/8)	6.49e-06	5.19
DE	benthic	GO:0006958	complement activation, classical pathway	62.5% (5/8)	6.49e-06	5.19
DE	benthic	GO:0002449	lymphocyte mediated immunity	46.154% (6/13)	7.14e-06	5.15
DE	benthic	GO:0042742	defense response to bacterium	30.769% (8/26)	7.33e-06	5.13
DE	benthic	GO:0002440	production of molecular mediator of immune response	35% (7/20)	1.07e-05	4.97
DE	benthic	GO:0002377	immunoglobulin production	42.857% (6/14)	1.2e-05	4.92
DE	benthic	GO:0060326	cell chemotaxis	18.182% (12/66)	1.63e-05	4.79
DE	benthic	GO:0002460	adaptive immune response based on somatic recombination of immune receptors built from immunoglobulin superfamily domains	40% (6/15)	1.94e-05	4.71
DE	benthic	GO:0030097	hemopoiesis	9.924% (26/262)	3.96e-05	4.4
DE	benthic	GO:0050794	regulation of cellular process	5.185% (196/3780)	4.34e-05	4.36
DE	benthic	GO:0030593	neutrophil chemotaxis	24.242% (8/33)	5.03e-05	4.3
DE	benthic	GO:0048534	hematopoietic or lymphoid organ development	9.701% (26/268)	5.83e-05	4.23
DE	benthic	GO:0030155	regulation of cell adhesion	16% (12/75)	6.13e-05	4.21
DE	benthic	GO:0071621	granulocyte chemotaxis	23.529% (8/34)	6.34e-05	4.2
DE	benthic	GO:0002237	response to molecule of bacterial origin	26.923% (7/26)	7.27e-05	4.14
DE	benthic	GO:0032496	response to lipopolysaccharide	26.923% (7/26)	7.27e-05	4.14
DE	benthic	GO:0002520	immune system development	9.489% (26/274)	8.45e-05	4.07
DE	benthic	GO:0007155	cell adhesion	9.31% (27/290)	8.55e-05	4.07
DE	benthic	GO:0022610	biological adhesion	9.31% (27/290)	8.55e-05	4.07
DE	benthic	GO:0022407	regulation of cell-cell adhesion	20% (9/45)	8.68e-05	4.06
DE	benthic	GO:0050789	regulation of biological process	5.1% (201/3941)	9.67e-05	4.01
DE	benthic	GO:0002274	myeloid leukocyte activation	35.714% (5/14)	0.000188084	3.73
DE	benthic	GO:0042110	T cell activation	18% (9/50)	0.000203802	3.69
DE	benthic	GO:0008037	cell recognition	27.273% (6/22)	0.000224632	3.65
DE	benthic	GO:0006690	icosanoid metabolic process	33.333% (5/15)	0.000272442	3.56
DE	benthic	GO:0071219	cellular response to molecule of bacterial origin	33.333% (5/15)	0.000272442	3.56
DE	benthic	GO:0071222	cellular response to lipopolysaccharide	33.333% (5/15)	0.000272442	3.56
DE	benthic	GO:0070374	positive regulation of ERK1 and ERK2 cascade	19.048% (8/42)	0.000306776	3.51
DE	benthic	GO:1990266	neutrophil migration	19.048% (8/42)	0.000306776	3.51
DE	benthic	GO:0070887	cellular response to chemical stimulus	7.407% (40/540)	0.000309541	3.51
DE	benthic	GO:0097530	granulocyte migration	18.605% (8/43)	0.000363291	3.44
DE	benthic	GO:0002573	myeloid leukocyte differentiation	21.212% (7/33)	0.000366049	3.44
DE	benthic	GO:0006911	phagocytosis, engulfment	31.25% (5/16)	0.000382692	3.42
DE	benthic	GO:0035556	intracellular signal transduction	6.573% (56/852)	0.000441577	3.35
DE	benthic	GO:0002224	toll-like receptor signaling pathway	29.412% (5/17)	0.000523576	3.28
DE	benthic	GO:0032944	regulation of mononuclear cell proliferation	29.412% (5/17)	0.000523576	3.28
DE	benthic	GO:0050670	regulation of lymphocyte proliferation	29.412% (5/17)	0.000523576	3.28
DE	benthic	GO:0070663	regulation of leukocyte proliferation	29.412% (5/17)	0.000523576	3.28
DE	benthic	GO:0071216	cellular response to biotic stimulus	29.412% (5/17)	0.000523576	3.28
DE	benthic	GO:0033627	cell adhesion mediated by integrin	40% (4/10)	0.000530388	3.28
DE	benthic	GO:0030595	leukocyte chemotaxis	17.391% (8/46)	0.000585512	3.23
DE	benthic	GO:0007162	negative regulation of cell adhesion	19.444% (7/36)	0.000641526	3.19
DE	benthic	GO:0019369	arachidonic acid metabolic process	60% (3/5)	0.000694893	3.16
DE	benthic	GO:0030193	regulation of blood coagulation	60% (3/5)	0.000694893	3.16
DE	benthic	GO:1900046	regulation of hemostasis	60% (3/5)	0.000694893	3.16
DE	benthic	GO:0010324	membrane invagination	27.778% (5/18)	0.000700145	3.15
DE	benthic	GO:0099024	plasma membrane invagination	27.778% (5/18)	0.000700145	3.15
DE	benthic	GO:0070371	ERK1 and ERK2 cascade	16.667% (8/48)	0.000786844	3.1
DE	benthic	GO:0070372	regulation of ERK1 and ERK2 cascade	16.667% (8/48)	0.000786844	3.1
DE	benthic	GO:0030225	macrophage differentiation	36.364% (4/11)	0.000805919	3.09
DE	benthic	GO:0055065	metal ion homeostasis	10.191% (16/157)	0.000913674	3.04
DE	benthic	GO:0007159	leukocyte cell-cell adhesion	26.316% (5/19)	0.000917717	3.04
DE	benthic	GO:0032943	mononuclear cell proliferation	26.316% (5/19)	0.000917717	3.04
DE	benthic	GO:0046651	lymphocyte proliferation	26.316% (5/19)	0.000917717	3.04
DE	benthic	GO:0070661	leukocyte proliferation	26.316% (5/19)	0.000917717	3.04
DE	benthic	GO:0071310	cellular response to organic substance	7.512% (32/426)	0.0009938	3
DE	benthic	GO:0006935	chemotaxis	9.524% (18/189)	0.000994412	3
DE	benthic	GO:0097529	myeloid leukocyte migration	16% (8/50)	0.00104039	2.98
DE	benthic	GO:0022408	negative regulation of cell-cell adhesion	20.69% (6/29)	0.00111421	2.95
DE	benthic	GO:0048583	regulation of response to stimulus	6.42% (52/810)	0.00123435	2.91
DE	benthic	GO:0098771	inorganic ion homeostasis	9.605% (17/177)	0.00124279	2.91
DE	benthic	GO:0042330	taxis	9.278% (18/194)	0.00134286	2.87
DE	benthic	GO:0014004	microglia differentiation	50% (3/6)	0.00134643	2.87
DE	benthic	GO:0034109	homotypic cell-cell adhesion	50% (3/6)	0.00134643	2.87
DE	benthic	GO:0070527	platelet aggregation	50% (3/6)	0.00134643	2.87
DE	benthic	GO:0002221	pattern recognition receptor signaling pathway	23.81% (5/21)	0.00149825	2.82
DE	benthic	GO:0002548	monocyte chemotaxis	30.769% (4/13)	0.00163287	2.79
DE	benthic	GO:0042129	regulation of T cell proliferation	30.769% (4/13)	0.00163287	2.79
DE	benthic	GO:0071674	mononuclear cell migration	30.769% (4/13)	0.00163287	2.79
DE	benthic	GO:0043410	positive regulation of MAPK cascade	11.215% (12/107)	0.00173664	2.76
DE	benthic	GO:0050731	positive regulation of peptidyl-tyrosine phosphorylation	22.727% (5/22)	0.00187285	2.73
DE	benthic	GO:0030099	myeloid cell differentiation	10.569% (13/123)	0.00195085	2.71
DE	benthic	GO:0098609	cell-cell adhesion	10.145% (14/138)	0.00196319	2.71
DE	benthic	GO:0050801	ion homeostasis	9.189% (17/185)	0.00201009	2.7
DE	benthic	GO:0048247	lymphocyte chemotaxis	28.571% (4/14)	0.00221079	2.66
DE	benthic	GO:0051250	negative regulation of lymphocyte activation	28.571% (4/14)	0.00221079	2.66
DE	benthic	GO:0032945	negative regulation of mononuclear cell proliferation	42.857% (3/7)	0.0022829	2.64
DE	benthic	GO:0050672	negative regulation of lymphocyte proliferation	42.857% (3/7)	0.0022829	2.64
DE	benthic	GO:0050818	regulation of coagulation	42.857% (3/7)	0.0022829	2.64
DE	benthic	GO:0070664	negative regulation of leukocyte proliferation	42.857% (3/7)	0.0022829	2.64
DE	benthic	GO:0050852	T cell receptor signaling pathway	21.739% (5/23)	0.00231162	2.64
DE	benthic	GO:0050863	regulation of T cell activation	21.739% (5/23)	0.00231162	2.64
DE	benthic	GO:0055080	cation homeostasis	9.249% (16/173)	0.00252733	2.6
DE	benthic	GO:0072503	cellular divalent inorganic cation homeostasis	10.714% (12/112)	0.00256414	2.59
DE	benthic	GO:0030098	lymphocyte differentiation	17.647% (6/34)	0.0026418	2.58
DE	benthic	GO:0010033	response to organic substance	6.863% (35/510)	0.00276864	2.56
DE	benthic	GO:0002695	negative regulation of leukocyte activation	26.667% (4/15)	0.00291565	2.54
DE	benthic	GO:0006636	unsaturated fatty acid biosynthetic process	26.667% (4/15)	0.00291565	2.54
DE	benthic	GO:0042098	T cell proliferation	26.667% (4/15)	0.00291565	2.54
DE	benthic	GO:0050866	negative regulation of cell activation	26.667% (4/15)	0.00291565	2.54
DE	benthic	GO:0071346	cellular response to interferon-gamma	26.667% (4/15)	0.00291565	2.54
DE	benthic	GO:0001934	positive regulation of protein phosphorylation	8.854% (17/192)	0.00297584	2.53
DE	benthic	GO:0042221	response to chemical	6.196% (50/807)	0.0032335	2.49
DE	benthic	GO:0042102	positive regulation of T cell proliferation	37.5% (3/8)	0.00353916	2.45
DE	benthic	GO:0034341	response to interferon-gamma	25% (4/16)	0.00375997	2.42
DE	benthic	GO:0072507	divalent inorganic cation homeostasis	10.169% (12/118)	0.00395409	2.4
DE	benthic	GO:0006875	cellular metal ion homeostasis	9.701% (13/134)	0.00414757	2.38
DE	benthic	GO:0001816	cytokine production	12.903% (8/62)	0.00422811	2.37
DE	benthic	GO:0006873	cellular ion homeostasis	9.272% (14/151)	0.00449652	2.35
DE	benthic	GO:0016126	sterol biosynthetic process	23.529% (4/17)	0.00475578	2.32
DE	benthic	GO:1903037	regulation of leukocyte cell-cell adhesion	23.529% (4/17)	0.00475578	2.32
DE	benthic	GO:0030168	platelet activation	33.333% (3/9)	0.00514418	2.29
DE	benthic	GO:0061098	positive regulation of protein tyrosine kinase activity	33.333% (3/9)	0.00514418	2.29
DE	benthic	GO:0019932	second-messenger-mediated signaling	10.28% (11/107)	0.00524304	2.28
DE	benthic	GO:0050900	leukocyte migration	12.308% (8/65)	0.00565983	2.25
DE	benthic	GO:1901568	fatty acid derivative metabolic process	17.857% (5/28)	0.00568147	2.25
DE	benthic	GO:0033559	unsaturated fatty acid metabolic process	22.222% (4/18)	0.00591453	2.23
DE	benthic	GO:0035590	purinergic nucleotide receptor signaling pathway	22.222% (4/18)	0.00591453	2.23
DE	benthic	GO:0071347	cellular response to interleukin-1	22.222% (4/18)	0.00591453	2.23
DE	benthic	GO:0048878	chemical homeostasis	7.917% (19/240)	0.00598827	2.22
DE	benthic	GO:0006909	phagocytosis	15% (6/40)	0.00610012	2.21
DE	benthic	GO:0046456	icosanoid biosynthetic process	30% (3/10)	0.00712152	2.15
DE	benthic	GO:0055083	monovalent inorganic anion homeostasis	30% (3/10)	0.00712152	2.15
DE	benthic	GO:0061041	regulation of wound healing	30% (3/10)	0.00712152	2.15
DE	benthic	GO:0006694	steroid biosynthetic process	16.667% (5/30)	0.00769076	2.11
DE	benthic	GO:0071692	protein localization to extracellular region	14.286% (6/42)	0.0077703	2.11
DE	benthic	GO:0055082	cellular chemical homeostasis	8.696% (14/161)	0.00787156	2.1
DE	benthic	GO:0032940	secretion by cell	9.231% (12/130)	0.00852401	2.07
DE	benthic	GO:0045785	positive regulation of cell adhesion	20% (4/20)	0.0087633	2.06
DE	benthic	GO:0070555	response to interleukin-1	20% (4/20)	0.0087633	2.06
DE	benthic	GO:0072593	reactive oxygen species metabolic process	16.129% (5/31)	0.00886041	2.05
DE	benthic	GO:0006491	N-glycan processing	27.273% (3/11)	0.00948987	2.02
DE	benthic	GO:0030183	B cell differentiation	27.273% (3/11)	0.00948987	2.02
DE	benthic	GO:0032946	positive regulation of mononuclear cell proliferation	27.273% (3/11)	0.00948987	2.02
DE	benthic	GO:0046427	positive regulation of receptor signaling pathway via JAK-STAT	27.273% (3/11)	0.00948987	2.02
DE	benthic	GO:0050671	positive regulation of lymphocyte proliferation	27.273% (3/11)	0.00948987	2.02
DE	benthic	GO:0050870	positive regulation of T cell activation	27.273% (3/11)	0.00948987	2.02
DE	benthic	GO:0055081	anion homeostasis	27.273% (3/11)	0.00948987	2.02
DE	benthic	GO:0070665	positive regulation of leukocyte proliferation	27.273% (3/11)	0.00948987	2.02
DE	benthic	GO:1903039	positive regulation of leukocyte cell-cell adhesion	27.273% (3/11)	0.00948987	2.02
DE	benthic	GO:1904894	positive regulation of receptor signaling pathway via STAT	27.273% (3/11)	0.00948987	2.02
DE	benthic	GO:0032270	positive regulation of cellular protein metabolic process	7.292% (21/288)	0.00992518	2
DE	littoral	GO:0006941	striated muscle contraction	22.222% (6/27)	1.15982e-06	5.94
DE	littoral	GO:1903169	regulation of calcium ion transmembrane transport	29.412% (5/17)	2.10143e-06	5.68
DE	littoral	GO:0051924	regulation of calcium ion transport	25% (5/20)	5.09944e-06	5.29
DE	littoral	GO:0060048	cardiac muscle contraction	22.727% (5/22)	8.47898e-06	5.07
DE	littoral	GO:0003008	system process	5.364% (14/261)	8.78514e-06	5.06
DE	littoral	GO:0006936	muscle contraction	12.281% (7/57)	9.49473e-06	5.02
DE	littoral	GO:0010959	regulation of metal ion transport	14.634% (6/41)	1.51341e-05	4.82
DE	littoral	GO:0003012	muscle system process	11.29% (7/62)	1.67188e-05	4.78
DE	littoral	GO:0003009	skeletal muscle contraction	30.769% (4/13)	1.95375e-05	4.71
DE	littoral	GO:0070588	calcium ion transmembrane transport	10.145% (7/69)	3.39675e-05	4.47
DE	littoral	GO:0050879	multicellular organismal movement	26.667% (4/15)	3.65371e-05	4.44
DE	littoral	GO:0050881	musculoskeletal movement	26.667% (4/15)	3.65371e-05	4.44
DE	littoral	GO:0060047	heart contraction	10% (7/70)	3.73302e-05	4.43
DE	littoral	GO:1904062	regulation of cation transmembrane transport	12.5% (6/48)	3.82867e-05	4.42
DE	littoral	GO:0003015	heart process	9.722% (7/72)	4.48785e-05	4.35
DE	littoral	GO:0006816	calcium ion transport	8.642% (7/81)	9.59892e-05	4.02
DE	littoral	GO:1901385	regulation of voltage-gated calcium channel activity	37.5% (3/8)	0.000123144	3.91
DE	littoral	GO:0043269	regulation of ion transport	6.78% (8/118)	0.00016886	3.77
DE	littoral	GO:0034765	regulation of ion transmembrane transport	6.863% (7/102)	0.000405183	3.39
DE	littoral	GO:1901019	regulation of calcium ion transmembrane transporter activity	25% (3/12)	0.000465272	3.33
DE	littoral	GO:0070838	divalent metal ion transport	6.667% (7/105)	0.000483296	3.32
DE	littoral	GO:0072511	divalent inorganic cation transport	6.604% (7/106)	0.00051185	3.29
DE	littoral	GO:0008015	blood circulation	6.481% (7/108)	0.00057299	3.24
DE	littoral	GO:0034762	regulation of transmembrane transport	6.481% (7/108)	0.00057299	3.24
DE	littoral	GO:0003013	circulatory system process	6.306% (7/111)	0.000675461	3.17
DE	littoral	GO:0006937	regulation of muscle contraction	21.429% (3/14)	0.000754971	3.12
DE	littoral	GO:2001257	regulation of cation channel activity	12.5% (4/32)	0.000808184	3.09
DE	littoral	GO:0007600	sensory perception	8.772% (5/57)	0.000930096	3.03
DE	littoral	GO:0030001	metal ion transport	4.255% (10/235)	0.00113293	2.95
DE	littoral	GO:0090257	regulation of muscle system process	16.667% (3/18)	0.00162794	2.79
DE	littoral	GO:0032269	negative regulation of cellular protein metabolic process	4.598% (8/174)	0.00220632	2.66
DE	littoral	GO:0032412	regulation of ion transmembrane transporter activity	9.524% (4/42)	0.00227094	2.64
DE	littoral	GO:0022898	regulation of transmembrane transporter activity	9.302% (4/43)	0.00247843	2.61
DE	littoral	GO:0032409	regulation of transporter activity	9.302% (4/43)	0.00247843	2.61
DE	littoral	GO:0051248	negative regulation of protein metabolic process	4.494% (8/178)	0.00254208	2.59
DE	littoral	GO:0007631	feeding behavior	33.333% (2/6)	0.00255256	2.59
DE	littoral	GO:0006811	ion transport	2.867% (16/558)	0.00285802	2.54
DE	littoral	GO:0006812	cation transport	3.324% (12/361)	0.00304239	2.52
DE	littoral	GO:0042493	response to drug	5.455% (6/110)	0.00342605	2.47
DE	littoral	GO:0014046	dopamine secretion	28.571% (2/7)	0.00354249	2.45
DE	littoral	GO:0014059	regulation of dopamine secretion	28.571% (2/7)	0.00354249	2.45
DE	littoral	GO:0009581	detection of external stimulus	12% (3/25)	0.00428776	2.37
DE	littoral	GO:0009582	detection of abiotic stimulus	12% (3/25)	0.00428776	2.37
DE	littoral	GO:0051049	regulation of transport	3.766% (9/239)	0.0045428	2.34
DE	littoral	GO:0014823	response to activity	25% (2/8)	0.00468227	2.33
DE	littoral	GO:0050432	catecholamine secretion	25% (2/8)	0.00468227	2.33
DE	littoral	GO:0050433	regulation of catecholamine secretion	25% (2/8)	0.00468227	2.33
DE	littoral	GO:2001023	regulation of response to drug	25% (2/8)	0.00468227	2.33
DE	littoral	GO:0009628	response to abiotic stimulus	4.459% (7/157)	0.00491164	2.31
DE	littoral	GO:0055085	transmembrane transport	2.685% (16/596)	0.00543542	2.26
DE	littoral	GO:0098660	inorganic ion transmembrane transport	3.425% (10/292)	0.00548777	2.26
DE	littoral	GO:0098655	cation transmembrane transport	3.401% (10/294)	0.00575289	2.24
DE	littoral	GO:0007601	visual perception	10.714% (3/28)	0.00593287	2.23
DE	littoral	GO:0050953	sensory perception of light stimulus	10.714% (3/28)	0.00593287	2.23
DE	littoral	GO:0006805	xenobiotic metabolic process	22.222% (2/9)	0.0059678	2.22
DE	littoral	GO:0015837	amine transport	22.222% (2/9)	0.0059678	2.22
DE	littoral	GO:0015872	dopamine transport	22.222% (2/9)	0.0059678	2.22
DE	littoral	GO:0051952	regulation of amine transport	22.222% (2/9)	0.0059678	2.22
DE	littoral	GO:0098662	inorganic cation transmembrane transport	3.557% (9/253)	0.00655439	2.18
DE	littoral	GO:0016079	synaptic vesicle exocytosis	10% (3/30)	0.00721228	2.14
DE	littoral	GO:0023061	signal release	6.897% (4/58)	0.00731431	2.14
DE	littoral	GO:0031365	N-terminal protein amino acid modification	20% (2/10)	0.00739506	2.13
DE	littoral	GO:0031629	synaptic vesicle fusion to presynaptic active zone membrane	20% (2/10)	0.00739506	2.13
DE	littoral	GO:0043266	regulation of potassium ion transport	20% (2/10)	0.00739506	2.13
DE	littoral	GO:0051937	catecholamine transport	20% (2/10)	0.00739506	2.13
DE	littoral	GO:0099500	vesicle fusion to plasma membrane	20% (2/10)	0.00739506	2.13
DE	littoral	GO:0009410	response to xenobiotic stimulus	9.677% (3/31)	0.00790847	2.1
DE	littoral	GO:0034220	ion transmembrane transport	2.927% (12/410)	0.00829807	2.08
DE	littoral	GO:0051606	detection of stimulus	9.375% (3/32)	0.00864299	2.06
DE	littoral	GO:0007268	chemical synaptic transmission	4.478% (6/134)	0.00888366	2.05
DE	littoral	GO:0098916	anterograde trans-synaptic signaling	4.478% (6/134)	0.00888366	2.05
DE	littoral	GO:0008645	hexose transmembrane transport	18.182% (2/11)	0.0089601	2.05
DE	littoral	GO:1904659	glucose transmembrane transport	18.182% (2/11)	0.0089601	2.05
DE	littoral	GO:0050877	nervous system process	5.208% (5/96)	0.00901324	2.05
DE	littoral	GO:0006836	neurotransmitter transport	6.452% (4/62)	0.00923493	2.03
DE	littoral	GO:0099537	trans-synaptic signaling	4.412% (6/136)	0.00952077	2.02
DE	littoral	GO:0015893	drug transport	6.349% (4/63)	0.00976167	2.01

## Sheet: Supplementary Table 6
Supplementary Table 6. Genes previously implicated in cichlid jaw adaptation networks and overlap with genes under significant differential expression (DE) between wild ecomorphs from Lake Masoko in the current study.
Gene symbol	Gene name	Network	Study	DE
alas1	5-aminolevulinate synthase, nonspecific, mitochondrial	cichlid jaw plasticity network/haem related	Schneider et al. 2014	yes
aloxe3	epidermis-type lipoxygenase 3	cichlid jaw plasticity network	Gunter et al. 2013	no
alpl	alkaline phosphatase	alkaline phosphatase pathway	Hulsey et al. 2016	yes
anxa6	annexin 6	cichlid jaw plasticity network/calcium pathway	Gunter et al. 2013, Schneider et al. 2014	yes
bmp1	bone morphogenetic protein 1	bmp pathway	Singh et al. 2017	yes
bmp16	bone morphogenetic protein 16	bmp pathway	Singh et al. 2017	yes
bmp2	bone morphogenetic protein 2	bmp pathway	Fraser et al. 2008, 2009, Bloomquist et al. 2015	yes
bmp3	bone morphogenetic protein 3	bmp pathway	Hulsey et al. 2016	yes
bmp4	bone morphogenetic protein 4	bmp pathway	Terai et al. 2002, Albertson et al. 2005, Parsons & Albertson 2009, Fraser et al. 2009	yes
bmp7b	bone morphogenetic protein 7b	bmp pathway	Hulsey et al. 2016	yes
bmpr1b	bone morphogenetic protein receptor, type IB	bmp pathway	Singh et al. 2017	yes
c-fos	proto-oncogene c-Fos	cichlid jaw plasticity network/immediate early response gene	Schneider et al. 2014	no
c1q	complement C1q protein	cichlid jaw plasticity network/haem related	Gunter et al. 2013, Schneider et al. 2014	yes
c1q-like-4-like-1	complement C1q-like protein 4-like	cichlid jaw plasticity network/haem related	Schneider et al. 2014	yes
c1q2	complement C1q protein 2	cichlid jaw plasticity network/haem related	Schneider et al. 2014	yes
cacng6	voltage-dependent calcium channel gamma-6 subunit	cichlid jaw plasticity network	Gunter et al. 2013	yes
ccr7	c-C chemokine receptor type 7	cichlid jaw plasticity network	Gunter et al. 2013	yes
cimp1	cichlid metalloproteinase 1	-	Kijimoto et al. 2005	no
col12a1	collagen alpha-1(XII) chain	cichlid jaw plasticity network/matrix related	Schneider et al. 2014	yes
col4a6	collagen alpha-6(IV) chain	cichlid jaw plasticity network/matrix related	Schneider et al. 2014	yes
col6a1	collagen alpha-1(VI) chain	cichlid jaw plasticity network/matrix related	Gunter et al. 2013, Schneider et al. 2014	yes
col6a3	collagen alpha-3(VI) chain	cichlid jaw plasticity network/matrix related	Gunter et al. 2013, Schneider et al. 2014	yes
cxcr1	c-X-C chemokine receptor type 5	cichlid jaw plasticity network	Gunter et al. 2013	yes
des	desmin	cichlid jaw plasticity network/muscle related	Schneider et al. 2014	no
fat3	protocadherin Fat 3	cichlid jaw plasticity network	Gunter et al. 2013	yes
fhl1	four and a half LIM domains protein 1	cichlid jaw plasticity network	Gunter et al. 2013	yes
fhl2	four and a half LIM domains protein 2	cichlid jaw plasticity network	Gunter et al. 2013	yes
fhl5	four and a half LIM domains protein 5	cichlid jaw plasticity network	Gunter et al. 2013	yes
fndc1	fibronectin type III domain-containing protein 1	cichlid jaw plasticity network	Gunter et al. 2013	no
gli1	GLI family zinc finger 1	hedgehog pathway	Singh et al. 2017	yes
glis1	GLIS family zinc finger 1	-	Singh et al. 2017	yes
gpr126	G-protein coupled receptor 126	cichlid jaw plasticity network	Gunter et al. 2013	yes
hapln1	hyaluronan and proteoglycan link protein 1	cichlid jaw plasticity network	Gunter et al. 2013	no
hapln1a	hyaluronan and proteoglycan link protein 1	cichlid jaw plasticity network	Gunter et al. 2013	yes
hspa8	heat shock cognate 71 kDa protein	cichlid jaw plasticity network	Gunter et al. 2013	yes
hspb1	heat shock protein beta-1	cichlid jaw plasticity network	Gunter et al. 2013	yes
hspb8	heat shock protein beta-8	cichlid jaw plasticity network	Gunter et al. 2013	yes
ier2	immediate early response gene 2 protein	cichlid jaw plasticity network/immediate early response gene	Schneider et al. 2014	yes
igf1	insulin-like growth factor 1	bmp pathway	Singh et al. 2017	yes
il20ra	interleukin-20 receptor subunit alpha	cichlid jaw plasticity network	Gunter et al. 2013	yes
kcnj11	ATP-sensitive inward rectifier potassium channel 11	cichlid jaw plasticity network	Gunter et al. 2013	yes
klf4	Krueppel-like factor 4	cichlid jaw plasticity network	Gunter et al. 2013, Schneider et al. 2014	yes
lbh	limb bud and heart development homolog	wnt/beta-catenin signalling	Singh et al. 2017	no
lef1	lymphoid enhancer-binding factor 1	wnt/beta-catenin signalling	Singh et al. 2017	yes
mybph	myosin-binding protein H	cichlid jaw plasticity network	Gunter et al. 2013	yes
nog	noggin	bmp pathway	Bloomquist et al. 2015	no
nog2	noggin-2	bmp pathway	Bloomquist et al. 2015	no
pdlim3	PDZ and LIM domain protein 3	cichlid jaw plasticity network	Gunter et al. 2013	yes
pkp1	plakophilin-1	cichlid jaw plasticity network	Gunter et al. 2013	yes
ptch1	patched 1	hedgehog pathway	Fraser et al. 2013, Roberts et al. 2011, Hu and Albertson 2014, Parsons et al. 2016	yes
ptch2	patched 2	hedgehog pathway	Fraser et al. 2013	yes
rarg	retinoic acid receptor gamma-A	retinoic acid singalling pathway	Hulsey et al. 2016	no
rgs2	regulator of G-protein signaling 2	cichlid jaw plasticity network/immediate early response gene	Schneider et al. 2014	yes
runx1	runt-related transcription factor 1	multiple pathways/bone related	Schneider et al. 2014, Fraser et al. 2009, 2013	yes
runx2	runt-related transcription factor 2	multiple pathways/bone related	Schneider et al. 2014, Fraser et al. 2009, 2013	yes
runx3	runt-related transcription factor 3	multiple pathways	Hulsey et al. 2016	yes
rxra	Retinoid X receptor alpha 2	retinoic acid singalling pathway	Hulsey et al. 2016	yes
ryr1	ryanodine receptor	retinoic acid singalling pathway	Schneider et al. 2014	yes
sema3c	semaphorin-3C-like	cichlid jaw plasticity network	Gunter et al. 2013, Hulsey et al. 2016	yes
shh	sonic hedgehog protein	hedgehog pathway	Fraser et al. 2009	yes
slmap	sarcolemma associated protein	cichlid jaw plasticity network	Gunter et al. 2013	yes
smad1	SMAD family member 1	bmp/tgf-b/wnt pathways	Singh et al. 2021	yes
smad4a	SMAD family member 4a	bmp/tgf-b/wnt pathways	Conith & Albertson 2019, Singh et al. 2021	yes
smurf1	SMAD specific E3 ubiquitin protein ligase 1	bmp pathway	Singh et al. 2021	yes
sp7	transcription factor Sp7-like aka OSX	multiple signalling pathways/bone related	Gunter et al. 2013, Schneider et al. 2014	yes
spon2	spondin-2	cichlid jaw plasticity network	Gunter et al. 2013	yes
spon2a	spondin-2a	cichlid jaw plasticity network	Gunter et al. 2013	yes
srl	sarcalumenin-like	cichlid jaw plasticity network/calcium pathway	Schneider et al. 2014	yes
syt2	synaptotagmin-2-like	cichlid jaw plasticity network	Gunter et al. 2013	yes
thbs3	thrombospondin-3a-like	cichlid jaw plasticity network/matrix related	Schneider et al. 2014, Parsons et al. 2015	yes
tnfsf11	tumor necrosis factor ligand superfamily member 11	cichlid jaw plasticity network	Gunter et al. 2013	yes
tnnc1	troponin C, slow skeletal and cardiac muscles	muscle contraction and cytoskeleton signalling	Gunter et al. 2013	yes
tnnc1b	troponin C, slow skeletal and cardiac muscles	muscle contraction and cytoskeleton signalling	Gunter et al. 2013	yes
tnnc2	troponin C, skeletal muscle	muscle contraction and cytoskeleton signalling	Gunter et al. 2013	yes
tnni1a	troponin I, slow skeletal muscle	muscle contraction and cytoskeleton signalling	Gunter et al. 2013	yes
tnni1c	troponin I, slow skeletal muscle	muscle contraction and cytoskeleton signalling	Gunter et al. 2013	yes
tnni2	troponin I, fast skeletal muscle	muscle contraction and cytoskeleton signalling	Gunter et al. 2013	yes
tnnt1	troponin T, slow skeletal muscle	muscle contraction and cytoskeleton signalling	Schneider et al. 2014	yes
tnnt3	troponin T, fast skeletal muscle isoforms	muscle contraction and cytoskeleton signalling	Schneider et al. 2014	yes
tpm1	tropomyosin alpha-1 chain	muscle contraction and cytoskeleton signalling	Gunter et al. 2013	yes
tpm2	tropomyosin alpha-2 chain	muscle contraction and cytoskeleton signalling	Gunter et al. 2013	yes
tpm4	tropomyosin alpha-4 chain	muscle contraction and cytoskeleton signalling	Schneider et al. 2014	yes
usp28	ubiquitin carboxyl-terminal hydrolase 28	cichlid jaw plasticity network	Gunter et al. 2013	yes
wnt5a	wingless-type MMTV integration site family, member 5A	wnt/beta-catenin signalling/ cichlid jaw plasticity network	Fraser et al. 2013	yes
wnt5b	wingless-type MMTV integration site family, member 5B	wnt/beta-catenin signalling	Singh et al. 2017	no
wnt7b	wingless-type MMTV integration site family, member 7B	wnt/beta-catenin signalling	Fraser et al. 2008, Bloomquist et al. 2015	yes
wnt9a	wingless-type MMTV integration site family, member 9A	wnt/beta-catenin signalling	Singh et al. 2017	no
wnt9b	wingless-type MMTV integration site family, member 9B	wnt/beta-catenin signalling	Singh et al. 2017	no

## Sheet: Supplementary Table 7
Supplementary Table 7. List of cis-eQTLs associated with divergent gene expression regulation bewteen benthic and littoral ecomorphs (cis-eQTL model: gene expression ~ genotype + sex; n = 4,222 eQTLs associated with 1,036 genes; after three-step hierarchical multiple testing correction; FDR < 0.05).
M. zebra chromosome	SNP	SNP position	M. zebra gene ID	Nominal beta	Corrected beta	Winners curse	Nominal p-value	Local corrected p-value	Global corrected p-value
NC_036780.1	snp_242	3915562	LOC101487409	0.357944	0.258523	0.0994209	9.35e-06	0.000888183	0.0246073
NC_036780.1	snp_302	4419384	LOC112430009	-0.124722	-0.0757404	-0.0489818	1.61e-05	0.00148391	0.0343178
NC_036780.1	snp_367	7187884	lrrc28	0.171547	0.129042	0.0425049	1.58e-05	0.00138891	0.0329557
NC_036780.1	snp_565	10474707	LOC101488055	0.317213	0.281559	0.0356542	2.83e-06	0.000223615	4.54e-05
NC_036780.1	snp_567	10544327	LOC101488055	0.367599	0.366155	0.0014437	3.24e-09	2.56e-07	4.54e-05
NC_036780.1	snp_654	12526366	LOC101486062	0.227136	0.194211	0.0329254	4.07e-06	0.000369945	0.0137187
NC_036780.1	snp_700	13355818	amfr	0.319753	0.222413	0.0973404	2.52e-06	0.000300233	0.0117838
NC_036780.1	snp_700	13355818	LOC101487114	0.603386	0.466253	0.137133	1.7e-07	1.65e-05	0.00133495
NC_036780.1	snp_700	13355818	styx	-0.564033	-0.438091	-0.125942	7.42e-06	0.000860848	0.0240937
NC_036780.1	snp_1033	17612071	cdyl2	0.278521	0.217234	0.0612868	5.6e-06	0.000991266	0.0264687
NC_036780.1	snp_1109	17868556	def8	0.166503	0.0920698	0.0744333	5.22e-06	0.00103413	0.0270852
NC_036780.1	snp_1246	19268120	LOC101480445	0.443603	0.415485	0.0281177	6.77e-08	1.03e-05	0.000925662
NC_036780.1	snp_1453	23654696	grtp1	0.780228	0.790157	-0.00992928	2.52e-09	2.54e-07	4.54e-05
NC_036780.1	snp_1740	26857643	tmod3	0.296769	0.234358	0.0624105	2.43e-06	0.000529953	0.0175783
NC_036780.1	snp_1985	31165294	LOC101471398	0.210599	0.187766	0.0228324	5.34e-06	0.000298872	0.0117838
NC_036780.1	snp_1992	31194589	ttc17	-0.11853	-0.079991	-0.0385392	3.21e-05	0.00212102	0.043031
NC_036780.1	snp_1998	31889715	LOC101471398	-0.203666	-0.149955	-0.0537108	4.33e-05	0.00242555	0.0117838
NC_036780.1	snp_2056	33470097	hypk	-0.321987	-0.294133	-0.0278538	6.84e-06	0.000910321	0.0249681
NC_036780.1	snp_2063	33508083	hypk	0.408003	0.383921	0.0240819	6.87e-06	0.000914118	0.0249681
NC_036780.1	snp_2145	34610462	ptpmt1	-0.173564	-0.14714	-0.0264238	1.11e-06	0.000155568	0.00736432
NC_036780.1	snp_2160	34877493	psmd13	0.333153	0.249396	0.0837568	3.02e-05	0.00256352	0.00958419
NC_036780.1	snp_2161	34878693	psmd13	0.314182	0.297877	0.0163044	2.61e-06	0.000221528	0.00958419
NC_036780.1	snp_2281	38118462	plekho2	0.737943	0.629601	0.108343	7.52e-06	0.000458524	0.0157542
NC_036780.1	snp_2281	38118462	znf414	-0.189962	-0.144913	-0.0450494	4.27e-05	0.00256142	0.0485732
NC_036781.1	snp_2471	1292050	LOC112435403	-0.254524	-0.244686	-0.00983805	1.32e-06	0.000285082	0.0106339
NC_036781.1	snp_2482	1307298	LOC112435403	-0.266504	-0.262045	-0.00445872	1.19e-06	0.000256208	0.0106339
NC_036781.1	snp_2484	1318125	LOC112436298	-0.110143	-0.101344	-0.00879892	9e-07	0.000194479	0.00875246
NC_036781.1	snp_2847	9577539	LOC101478771	0.11415	0.105672	0.00847815	4.57e-06	0.000671224	0.0204568
NC_036781.1	snp_2847	9577539	nfkb1	0.305284	0.254835	0.0504492	6.21e-06	0.000906674	0.0249493
NC_036781.1	snp_2847	9577539	LOC101465550	-0.2143	-0.194428	-0.0198719	8.04e-06	0.000788176	0.0225873
NC_036781.1	snp_2932	12370266	atox1	-0.139484	-0.104595	-0.0348891	2.62e-05	0.000970368	0.0259831
NC_036781.1	snp_2932	12370266	sparc	-0.502278	-0.412741	-0.0895361	2.5e-05	0.00092641	0.0232172
NC_036781.1	snp_2934	12862404	sparc	-0.387959	-0.336518	-0.0514409	2.23e-05	0.000825336	0.0232172
NC_036781.1	snp_3139	16049747	fam122b	-0.190623	-0.141577	-0.0490459	8.88e-06	0.00225657	0.030652
NC_036781.1	snp_3140	16049810	fam122b	0.188529	0.137703	0.050826	6.76e-06	0.00171764	0.030652
NC_036781.1	snp_3141	16050171	fam122b	0.190623	0.141577	0.0490459	8.88e-06	0.00225657	0.030652
NC_036781.1	snp_3142	16111399	fam122b	-0.188529	-0.137703	-0.050826	6.76e-06	0.00171764	0.030652
NC_036781.1	snp_3177	16437177	fam122b	-0.214576	-0.163266	-0.0513102	4.9e-06	0.00124484	0.030652
NC_036781.1	snp_3178	16445571	fam122b	-0.21867	-0.161442	-0.057228	6.11e-06	0.00155157	0.030652
NC_036781.1	snp_3179	16445582	fam122b	-0.206815	-0.143458	-0.0633571	5.08e-06	0.00129028	0.030652
NC_036781.1	snp_3180	16445863	fam122b	-0.206815	-0.143458	-0.0633571	5.08e-06	0.00129028	0.030652
NC_036781.1	snp_3184	16455526	fam122b	-0.206815	-0.143458	-0.0633571	5.08e-06	0.00129028	0.030652
NC_036781.1	snp_3335	18489785	atp6v0e1	-0.256785	-0.205619	-0.0511662	1.66e-05	0.00258334	0.0486044
NC_036781.1	snp_3338	18489992	LOC101471323	-0.227096	-0.208023	-0.0190729	1.03e-06	0.000162046	0.00754064
NC_036781.1	snp_3502	20910528	ergic1	0.222928	0.194365	0.0285626	1.55e-06	0.000306217	0.0119568
NC_036781.1	snp_3504	20914415	LOC112429656	-0.48123	-0.493719	0.0124898	2.19e-09	5.13e-07	7.93e-05
NC_036781.1	snp_3504	20914415	LOC101484190	0.760937	0.711042	0.0498948	3.94e-12	9.51e-10	3.97e-08
NC_036781.1	snp_3505	20914456	LOC112429656	0.240034	0.245174	-0.00513996	2.14e-08	5.01e-06	7.93e-05
NC_036781.1	snp_3505	20914456	LOC101484190	-0.397134	-0.376077	-0.0210577	2e-12	4.82e-10	3.97e-08
NC_036781.1	snp_3507	20917093	LOC101484190	-0.293671	-0.181345	-0.112325	5.28e-06	0.00127191	3.97e-08
NC_036781.1	snp_3508	20917143	LOC101484190	-0.401841	-0.402642	0.000800675	1.16e-07	2.8e-05	3.97e-08
NC_036781.1	snp_3508	20917143	vma21	-0.157069	-0.133825	-0.0232439	6.19e-06	0.00123799	0.0305465
NC_036781.1	snp_3508	20917143	LOC112429656	0.279774	0.295715	-0.0159405	4.61e-08	1.08e-05	7.93e-05
NC_036781.1	snp_3512	20917334	LOC101484190	-0.823985	-0.781149	-0.0428361	2.11e-13	5.08e-11	3.97e-08
NC_036781.1	snp_3512	20917334	LOC112429656	0.470074	0.470688	-0.000614813	1.42e-07	3.32e-05	7.93e-05
NC_036781.1	snp_3522	20920111	LOC101484190	-0.47829	-0.415722	-0.0625675	1.18e-06	0.000285244	3.97e-08
NC_036781.1	snp_3527	20925500	LOC101484190	-0.362033	-0.240577	-0.121456	5.72e-06	0.00137752	3.97e-08
NC_036781.1	snp_3527	20925500	LOC112429656	0.252904	0.221462	0.0314415	2.82e-06	0.000659408	7.93e-05
NC_036781.1	snp_3535	20930819	vma21	-0.104864	-0.0841161	-0.0207476	1.34e-05	0.00267786	0.0305465
NC_036781.1	snp_3540	20930897	LOC101484641	-0.868762	-0.523284	-0.345478	2.92e-06	0.000702675	0.0210428
NC_036781.1	snp_3541	20930909	LOC101484641	-0.770212	-0.498748	-0.271464	2.91e-06	0.000702452	0.0210428
NC_036781.1	snp_3598	21424472	LOC101484641	0.251454	0.156731	0.0947222	9.19e-06	0.00221369	0.0210428
NC_036781.1	snp_4078	23866176	LOC101464566	-0.465884	-0.430335	-0.035549	9.64e-07	0.000268946	0.000591012
NC_036781.1	snp_4081	23866795	LOC101464566	-0.398917	-0.342258	-0.0566594	1.79e-06	0.000498069	0.000591012
NC_036781.1	snp_4084	23877988	LOC101464566	0.419126	0.356367	0.0627592	1.09e-06	0.000304429	0.000591012
NC_036781.1	snp_4085	23880092	LOC101464566	-0.431818	-0.418702	-0.0131159	1.99e-08	5.55e-06	0.000591012
NC_036781.1	snp_4090	23896273	LOC101464566	-0.491993	-0.480452	-0.011541	9.09e-08	2.53e-05	0.000591012
NC_036781.1	snp_4091	23897251	LOC101464566	-0.446034	-0.392636	-0.0533976	1.29e-06	0.000359989	0.000591012
NC_036781.1	snp_4180	25571274	slc43a1	0.424269	0.344728	0.0795404	6.48e-06	0.00131641	0.00302753
NC_036781.1	snp_4255	25851378	slc43a1	0.411514	0.389619	0.021895	2.42e-07	4.92e-05	0.00302753
NC_036781.1	snp_4255	25851378	LOC101488084	-0.218958	-0.167023	-0.0519359	7.59e-06	0.00154131	0.0352515
NC_036781.1	snp_4276	25955637	med19	-0.176794	-0.164076	-0.0127181	2.77e-06	0.000561779	0.0181374
NC_036781.1	snp_4315	26259313	LOC101467443	0.154382	0.142575	0.0118071	8.72e-07	0.000177815	0.00817523
NC_036781.1	snp_4330	26266426	LOC101467443	0.130672	0.108535	0.0221377	3.08e-06	0.000627511	0.00817523
NC_036781.1	snp_4346	26273288	LOC101480352	-0.197091	-0.164897	-0.0321941	5.39e-06	0.0011207	0.028496
NC_036781.1	snp_4834	30056135	tspan6	-0.20623	-0.151112	-0.055118	1.09e-05	0.00224228	0.0276112
NC_036781.1	snp_4837	30080877	tspan6	-0.211868	-0.156809	-0.0550591	5.16e-06	0.00106285	0.0276112
NC_036781.1	snp_4837	30080877	pcdh19	-0.360682	-0.354199	-0.0064829	1.14e-07	1.66e-05	0.00133495
NC_036781.1	snp_4901	31830939	enox2	0.116641	0.0936786	0.0229625	2.15e-05	0.00184779	0.039652
NC_036782.1	snp_4940	29344	LOC112431961	0.588502	0.500678	0.0878234	1.23e-06	0.000843891	0.00531191
NC_036782.1	snp_4944	31719	LOC112431961	0.776304	0.718185	0.0581198	1.49e-07	0.000102514	0.00531191
NC_036782.1	snp_4953	32140	LOC101472047	0.574433	0.44188	0.132553	1.07e-06	0.000454964	0.00722715
NC_036782.1	snp_4956	32217	LOC101472926	0.559229	0.496968	0.0622614	1.51e-06	0.00102789	0.00406987
NC_036782.1	snp_5093	577879	LOC112431473	0.814102	0.746317	0.0677855	2.46e-07	0.000129509	0.00641589
NC_036782.1	snp_5111	590966	LOC112431473	0.506197	0.469059	0.0371385	3.08e-06	0.00162142	0.00641589
NC_036782.1	snp_5163	649768	LOC101472047	0.610833	0.53857	0.0722635	9.32e-07	0.000395943	0.00722715
NC_036782.1	snp_5265	894727	LOC101472926	0.461023	0.434381	0.026642	1.04e-07	7.11e-05	0.00406987
NC_036782.1	snp_5266	894729	LOC112431961	0.477981	0.411017	0.0669644	4.6e-07	0.000316015	0.00531191
NC_036782.1	snp_5268	899529	LOC101472926	0.460716	0.405492	0.0552233	1.2e-06	0.00081555	0.00406987
NC_036782.1	snp_5283	929907	LOC112431961	0.414801	0.407854	0.00694726	6.37e-07	0.000437364	0.00531191
NC_036782.1	snp_5295	933519	LOC101472926	0.833224	0.711884	0.12134	8.69e-07	0.000592746	0.00406987
NC_036782.1	snp_5299	934084	LOC101472926	0.748933	0.638557	0.110377	4.81e-07	0.000328346	0.00406987
NC_036782.1	snp_5301	934599	LOC101472926	0.445273	0.367687	0.0775864	3.04e-06	0.00207356	0.00406987
NC_036782.1	snp_5302	935691	LOC101472047	0.579482	0.499297	0.0801843	3.54e-07	0.000150328	0.00722715
NC_036782.1	snp_5310	953712	LOC112431961	-0.580547	-0.464437	-0.116109	2.64e-06	0.00181383	0.00531191
NC_036782.1	snp_5312	953759	LOC112431961	-0.537305	-0.44797	-0.0893353	1.87e-06	0.00128273	0.00531191
NC_036782.1	snp_5321	981787	LOC112431961	0.28876	0.225609	0.0631513	2.95e-06	0.00202582	0.00531191
NC_036782.1	snp_5484	1731836	rnf175	0.272292	0.26544	0.00685135	2.74e-07	0.000144262	0.000646821
NC_036782.1	snp_5485	1731853	rnf175	0.272292	0.26544	0.00685135	2.74e-07	0.000144262	0.000646821
NC_036782.1	snp_5488	1739520	rnf175	0.245979	0.232771	0.0132086	5.58e-08	2.94e-05	0.000646821
NC_036782.1	snp_5489	1739529	rnf175	0.274769	0.269005	0.00576328	1.21e-08	6.38e-06	0.000646821
NC_036782.1	snp_5494	1742171	rnf175	0.268608	0.261549	0.00705909	2.24e-07	0.000118006	0.000646821
NC_036782.1	snp_5496	1742926	rnf175	0.312561	0.291581	0.0209794	3.41e-06	0.00179319	0.000646821
NC_036782.1	snp_5497	1742939	rnf175	0.272292	0.26544	0.00685135	2.74e-07	0.000144262	0.000646821
NC_036782.1	snp_5498	1742944	rnf175	0.272292	0.26544	0.00685135	2.74e-07	0.000144262	0.000646821
NC_036782.1	snp_5499	1743348	rnf175	0.312561	0.291581	0.0209794	3.41e-06	0.00179319	0.000646821
NC_036782.1	snp_5501	1743376	rnf175	0.312561	0.291581	0.0209794	3.41e-06	0.00179319	0.000646821
NC_036782.1	snp_5503	1743464	rnf175	0.312561	0.291581	0.0209794	3.41e-06	0.00179319	0.000646821
NC_036782.1	snp_5504	1743473	rnf175	0.312561	0.291581	0.0209794	3.41e-06	0.00179319	0.000646821
NC_036782.1	snp_5505	1743481	rnf175	0.312561	0.291581	0.0209794	3.41e-06	0.00179319	0.000646821
NC_036782.1	snp_5506	1743499	rnf175	0.312561	0.291581	0.0209794	3.41e-06	0.00179319	0.000646821
NC_036782.1	snp_5508	1743550	rnf175	0.312561	0.291581	0.0209794	3.41e-06	0.00179319	0.000646821
NC_036782.1	snp_5527	1744061	rnf175	0.215464	0.194676	0.0207875	2.49e-06	0.0013113	0.000646821
NC_036782.1	snp_5532	1744152	rnf175	0.21068	0.194818	0.0158622	4.16e-06	0.00218614	0.000646821
NC_036782.1	snp_5534	1744157	rnf175	0.203224	0.173257	0.0299667	4.4e-06	0.00231189	0.000646821
NC_036782.1	snp_5568	1788024	rnf175	0.160692	0.132094	0.0285977	4.39e-06	0.0023109	0.000646821
NC_036782.1	snp_5638	2380148	LOC105941464	-0.498974	-0.407079	-0.0918943	2.83e-06	0.00148047	0.00921791
NC_036782.1	snp_5674	2486703	LOC105941464	0.305278	0.253153	0.0521252	1.34e-06	0.000699216	0.00921791
NC_036782.1	snp_5675	2486953	LOC105941464	0.303007	0.259357	0.0436505	4.02e-07	0.000210225	0.00921791
NC_036782.1	snp_5677	2487070	LOC105941464	0.31433	0.277646	0.0366839	3.07e-06	0.00160355	0.00921791
NC_036782.1	snp_5679	2487441	LOC105941464	0.301021	0.268299	0.0327214	1.2e-06	0.000629456	0.00921791
NC_036782.1	snp_5697	2657459	cfi	0.711127	0.562019	0.149109	7.58e-07	0.000327388	0.010123
NC_036782.1	snp_5703	2659126	cfi	0.495528	0.309972	0.185556	5.49e-07	0.000237076	0.010123
NC_036782.1	snp_5711	2659948	LOC112431562	0.762984	0.672213	0.0907703	3.28e-07	0.000157955	0.00217467
NC_036782.1	snp_5726	2737149	LOC112431562	0.559911	0.511881	0.0480308	2.34e-06	0.0011264	0.00217467
NC_036782.1	snp_5727	2737153	LOC112431562	0.580379	0.566363	0.0140159	5.08e-07	0.000244718	0.00217467
NC_036782.1	snp_5728	2737174	LOC112431562	0.549797	0.531991	0.0178056	5.02e-07	0.00024212	0.00217467
NC_036782.1	snp_5729	2737349	LOC112431562	0.528535	0.518753	0.00978225	6.82e-08	3.29e-05	0.00217467
NC_036782.1	snp_5735	2743555	LOC112431562	0.667054	0.550108	0.116947	2.9e-06	0.00139769	0.00217467
NC_036782.1	snp_5736	2743808	LOC112431562	0.574526	0.500791	0.0737358	1.41e-06	0.000678559	0.00217467
NC_036782.1	snp_5775	2813349	LOC112431562	0.921621	0.656176	0.265445	3.37e-06	0.00162527	0.00217467
NC_036782.1	snp_5796	2909332	LOC101475941	0.321328	0.246285	0.0750436	3.24e-06	0.00246238	0.0472559
NC_036782.1	snp_5907	3202806	LOC112431578	0.543663	0.498389	0.0452744	1.38e-07	0.000112725	0.000537165
NC_036782.1	snp_6309	4017703	LOC112431658	0.865959	0.821546	0.0444127	2.64e-06	0.00263832	0.0492042
NC_036782.1	snp_6403	4153959	LOC112431578	1.10084	1.04137	0.0594658	6.03e-09	4.93e-06	0.000537165
NC_036782.1	snp_6642	4681690	LOC106675924	0.376172	0.2782	0.0979714	5.98e-07	0.000587244	0.0186341
NC_036782.1	snp_6643	4681703	LOC106675924	0.369031	0.256022	0.113009	1.11e-06	0.00109133	0.0186341
NC_036782.1	snp_6705	4771037	LOC112432739	0.542737	0.51548	0.0272571	2.12e-08	2.77e-05	0.00194023
NC_036782.1	snp_6706	4771131	LOC112432739	0.542737	0.51548	0.0272571	2.12e-08	2.77e-05	0.00194023
NC_036782.1	snp_6709	4781197	LOC112432739	0.321175	0.312665	0.00851017	2.5e-07	0.000327014	0.00194023
NC_036782.1	snp_6738	4852617	LOC101469479	0.453329	0.455745	-0.00241574	7.59e-09	8.09e-06	0.000775179
NC_036782.1	snp_6989	5228002	LOC106677001	0.167013	0.128978	0.0380344	1.21e-06	0.00159822	0.00868003
NC_036782.1	snp_6991	5228019	LOC106677001	0.196978	0.174881	0.0220969	1.46e-07	0.000192196	0.00868003
NC_036782.1	snp_7118	5418846	LOC101485352	0.573263	0.432738	0.140525	2.54e-06	0.00242446	0.0469512
NC_036782.1	snp_7613	7013872	LOC112429860	0.336129	0.319209	0.01692	1.79e-06	0.00112501	0.0285086
NC_036782.1	snp_7886	7758983	LOC106676051	0.920733	0.759128	0.161605	3.91e-06	0.00205086	0.0407689
NC_036782.1	snp_7963	7983480	LOC106676051	1.18634	0.944493	0.24185	3.71e-06	0.00194573	0.0407689
NC_036782.1	snp_8142	8855706	LOC112431439	0.529332	0.452714	0.0766176	1.95e-06	0.00114143	0.0287563
NC_036782.1	snp_8380	9284364	LOC112431439	0.509685	0.40749	0.102196	4.58e-06	0.0026732	0.0287563
NC_036782.1	snp_9137	12515660	LOC101475342	0.735879	0.71006	0.0258185	1.12e-07	7.51e-05	2.97e-05
NC_036782.1	snp_9138	12515664	LOC101475342	0.579246	0.548072	0.0311734	6.03e-08	4.06e-05	2.97e-05
NC_036782.1	snp_9155	12516008	LOC101475342	0.712753	0.693027	0.0197254	1.87e-08	1.26e-05	2.97e-05
NC_036782.1	snp_9156	12516021	LOC101475342	0.735879	0.71006	0.0258185	1.12e-07	7.51e-05	2.97e-05
NC_036782.1	snp_9157	12516023	LOC101475342	0.735879	0.71006	0.0258185	1.12e-07	7.51e-05	2.97e-05
NC_036782.1	snp_9168	12516418	LOC101475342	0.606594	0.613783	-0.00718867	2.23e-10	1.5e-07	2.97e-05
NC_036782.1	snp_9183	12519056	LOC101475342	0.735879	0.71006	0.0258185	1.12e-07	7.51e-05	2.97e-05
NC_036782.1	snp_9184	12519062	LOC101475342	0.735879	0.71006	0.0258185	1.12e-07	7.51e-05	2.97e-05
NC_036782.1	snp_9185	12519119	LOC101475342	0.738398	0.729074	0.00932387	3.23e-08	2.17e-05	2.97e-05
NC_036782.1	snp_9187	12519133	LOC101475342	0.712753	0.693027	0.0197254	1.87e-08	1.26e-05	2.97e-05
NC_036782.1	snp_9188	12519139	LOC101475342	0.712753	0.693027	0.0197254	1.87e-08	1.26e-05	2.97e-05
NC_036782.1	snp_9189	12519150	LOC101475342	0.712753	0.693027	0.0197254	1.87e-08	1.26e-05	2.97e-05
NC_036782.1	snp_9190	12519160	LOC101475342	0.712753	0.693027	0.0197254	1.87e-08	1.26e-05	2.97e-05
NC_036782.1	snp_9197	12519646	LOC101475342	0.699387	0.674663	0.0247241	1.8e-07	0.000121368	2.97e-05
NC_036782.1	snp_9198	12519661	LOC101475342	0.696755	0.666021	0.0307342	2.12e-07	0.000142492	2.97e-05
NC_036782.1	snp_9214	12522029	LOC101475342	0.631706	0.625947	0.00575843	8.83e-08	5.94e-05	2.97e-05
NC_036782.1	snp_9215	12522044	LOC101475342	0.688471	0.686317	0.00215384	7.92e-09	5.33e-06	2.97e-05
NC_036782.1	snp_9216	12522049	LOC101475342	0.720922	0.717431	0.00349048	3.85e-09	2.59e-06	2.97e-05
NC_036782.1	snp_9217	12522055	LOC101475342	0.712861	0.711823	0.00103831	5.39e-09	3.63e-06	2.97e-05
NC_036782.1	snp_9218	12522068	LOC101475342	0.632955	0.572174	0.0607815	3.65e-07	0.000245556	2.97e-05
NC_036782.1	snp_9220	12522109	LOC101475342	0.720922	0.717431	0.00349048	3.85e-09	2.59e-06	2.97e-05
NC_036782.1	snp_9223	12538932	LOC101478206	-0.679568	-0.592248	-0.08732	3.6e-08	2.49e-05	0.00124004
NC_036782.1	snp_9235	12589067	LOC112436447	0.392697	0.329339	0.063358	5.92e-07	0.000406189	0.0145018
NC_036782.1	snp_9242	12634933	LOC112436447	0.333025	0.27346	0.059565	1.2e-06	0.000825699	0.0145018
NC_036782.1	snp_9301	12680419	LOC101478206	0.620394	0.530827	0.0895666	2.12e-08	1.47e-05	0.00124004
NC_036782.1	snp_9549	13734518	LOC106676425	0.48071	0.395441	0.0852695	1.29e-06	0.00040334	0.0144269
NC_036782.1	snp_9915	15617674	LOC101475780	0.434913	0.322432	0.112481	3.22e-06	0.00269893	0.0333965
NC_036782.1	snp_10108	16234784	LOC101472919	0.802865	0.711389	0.0914759	2.69e-07	0.00025606	0.000188515
NC_036782.1	snp_10109	16234875	LOC101472919	0.752111	0.653426	0.0986851	4.31e-07	0.000410353	0.000188515
NC_036782.1	snp_10148	16253435	LOC101472919	1.02119	0.986488	0.034703	2.84e-08	2.71e-05	0.000188515
NC_036782.1	snp_10160	16259118	LOC101472919	0.868207	0.869821	-0.00161377	1.47e-09	1.4e-06	0.000188515
NC_036782.1	snp_10161	16260286	LOC101472919	0.868207	0.869821	-0.00161377	1.47e-09	1.4e-06	0.000188515
NC_036782.1	snp_10167	16262483	LOC101472919	0.537229	0.552404	-0.0151749	2.78e-09	2.65e-06	0.000188515
NC_036782.1	snp_10169	16262883	LOC101472919	0.664403	0.639282	0.025121	1.78e-08	1.69e-05	0.000188515
NC_036782.1	snp_10181	16265377	LOC101472919	0.547723	0.562211	-0.0144883	1.2e-08	1.15e-05	0.000188515
NC_036782.1	snp_10182	16280421	LOC101472919	0.558237	0.525286	0.0329506	5.49e-07	0.000523181	0.000188515
NC_036782.1	snp_10253	16371552	LOC101473159	0.182579	0.146188	0.0363912	5.74e-07	0.000481981	0.0163839
NC_036782.1	snp_10299	16414313	LOC101472864	1.02793	0.940444	0.0874836	5.25e-07	0.00043753	0.00297308
NC_036782.1	snp_10301	16414347	LOC101472864	0.917219	0.775352	0.141867	1.97e-06	0.00163709	0.00297308
NC_036782.1	snp_10320	16437666	LOC101471708	0.518604	0.404296	0.114308	2.03e-06	0.00173456	0.0381364
NC_036782.1	snp_10365	16441612	LOC101472864	-0.658306	-0.559621	-0.0986852	1.39e-06	0.00115889	0.00297308
NC_036782.1	snp_10378	16442346	LOC101472864	-1.12291	-0.998658	-0.124248	4.83e-07	0.000402498	0.00297308
NC_036782.1	snp_10386	16442584	LOC101472864	-1.12291	-0.998658	-0.124248	4.83e-07	0.000402498	0.00297308
NC_036782.1	snp_10396	16448295	LOC101472864	1.2622	1.07362	0.188579	4.43e-07	0.000368814	0.00297308
NC_036782.1	snp_10407	16448643	LOC101472864	-1.0327	-0.892349	-0.140347	2.76e-07	0.000229884	0.00297308
NC_036782.1	snp_10415	16448936	LOC101472864	1.13506	0.947972	0.18709	5.13e-07	0.00042724	0.00297308
NC_036782.1	snp_10447	16464969	LOC101472864	1.12291	0.998658	0.124248	4.83e-07	0.000402498	0.00297308
NC_036782.1	snp_10462	16512514	LOC101472864	-0.644858	-0.581496	-0.0633618	5.74e-08	4.79e-05	0.00297308
NC_036782.1	snp_10469	16512995	LOC101472864	1.05645	1.02039	0.0360544	1.25e-07	0.000104508	0.00297308
NC_036782.1	snp_10556	16585389	LOC101475780	0.425438	0.359199	0.0662391	1.69e-06	0.00141794	0.0333965
NC_036782.1	snp_10557	16585444	LOC101475780	-0.425438	-0.359199	-0.0662391	1.69e-06	0.00141794	0.0333965
NC_036782.1	snp_10809	17884426	LOC101469456	0.520141	0.417063	0.103078	1.32e-06	0.00071705	4.28e-05
NC_036782.1	snp_10815	17904249	LOC101469456	0.550616	0.431842	0.118774	1.36e-06	0.000743748	4.28e-05
NC_036782.1	snp_10827	17904626	LOC101469456	0.592033	0.491897	0.100136	1.48e-06	0.000808379	4.28e-05
NC_036782.1	snp_10830	17904654	LOC101469456	0.638451	0.534086	0.104364	6.19e-07	0.000337242	4.28e-05
NC_036782.1	snp_10832	17904785	LOC101469456	0.528666	0.375084	0.153582	1.92e-06	0.00104465	4.28e-05
NC_036782.1	snp_10853	17950697	LOC101469456	0.512505	0.382375	0.13013	4.26e-06	0.00232189	4.28e-05
NC_036782.1	snp_10866	17950941	LOC101469456	0.68827	0.702439	-0.0141689	1.31e-07	7.14e-05	4.28e-05
NC_036782.1	snp_10878	17951421	LOC101469456	0.496149	0.383257	0.112892	4.34e-06	0.00236722	4.28e-05
NC_036782.1	snp_10884	17951500	LOC101482503	0.508341	0.506114	0.00222657	2.09e-06	0.00116152	0.0161365
NC_036782.1	snp_10884	17951500	LOC101469456	0.710001	0.680794	0.0292065	3.86e-08	2.11e-05	4.28e-05
NC_036782.1	snp_10889	17951590	LOC101469456	0.755681	0.781668	-0.0259874	4.32e-09	2.35e-06	4.28e-05
NC_036782.1	snp_10892	17951676	LOC101469456	0.821178	0.666899	0.154279	8.03e-07	0.000437893	4.28e-05
NC_036782.1	snp_10893	17951687	LOC101469456	0.683554	0.58678	0.0967741	2.22e-07	0.000120828	4.28e-05
NC_036782.1	snp_10896	17951807	pacs1	0.399051	0.388449	0.0106017	5.19e-07	0.000335009	0.0127944
NC_036782.1	snp_10896	17951807	LOC101477068	0.441379	0.402727	0.0386519	2.44e-07	0.000182801	0.00834443
NC_036782.1	snp_10899	17951836	LOC101469456	0.749555	0.755358	-0.00580328	4.3e-10	2.35e-07	4.28e-05
NC_036782.1	snp_10906	17952101	LOC101482503	0.463476	0.430529	0.0329466	8.49e-07	0.000472177	0.0161365
NC_036782.1	snp_10915	17952430	LOC101469456	0.481245	0.351328	0.129917	2.51e-06	0.00136565	4.28e-05
NC_036782.1	snp_10916	17952451	LOC101469456	0.497568	0.451739	0.0458294	4.25e-08	2.32e-05	4.28e-05
NC_036782.1	snp_10919	17952487	LOC101469456	0.52899	0.458687	0.0703031	4.81e-07	0.000262049	4.28e-05
NC_036782.1	snp_10921	17952553	LOC101469456	0.515154	0.437596	0.0775583	5.71e-07	0.000311055	4.28e-05
NC_036782.1	snp_11276	19084857	LOC101487754	0.243851	0.198112	0.0457397	1.58e-06	0.00117437	0.0139057
NC_036782.1	snp_11301	19093546	LOC101487754	0.279281	0.245274	0.034007	5.58e-07	0.00041448	0.0139057
NC_036782.1	snp_11303	19093596	LOC101487754	0.291861	0.251857	0.0400041	5.1e-07	0.000378614	0.0139057
NC_036782.1	snp_11306	19093742	LOC101487754	0.291861	0.251857	0.0400041	5.1e-07	0.000378614	0.0139057
NC_036782.1	snp_11317	19094629	LOC101487754	-0.291861	-0.251857	-0.0400041	5.1e-07	0.000378614	0.0139057
NC_036782.1	snp_11389	19206172	LOC101470051	0.188881	0.155224	0.0336565	2.24e-06	0.00189303	0.0402669
NC_036782.1	snp_11389	19206172	ajuba	-0.222909	-0.169391	-0.0535174	2.57e-06	0.0019398	0.0406891
NC_036782.1	snp_11488	19569765	LOC112430097	-0.200687	-0.169565	-0.0311229	9.02e-07	0.000800948	0.0123629
NC_036782.1	snp_11530	19596936	LOC112430097	0.204199	0.193327	0.0108719	2.5e-06	0.00221562	0.0123629
NC_036782.1	snp_11593	19676014	LOC101475593	-0.244269	-0.182611	-0.0616581	1.76e-06	0.00155695	0.0105091
NC_036782.1	snp_11593	19676014	LOC106675145	-0.522325	-0.488296	-0.0340291	9.63e-08	8.16e-05	5.29e-10
NC_036782.1	snp_11596	19676071	LOC105941178	-0.422896	-0.397417	-0.0254793	5.57e-08	4.78e-05	0.00297308
NC_036782.1	snp_11618	19676703	LOC106675145	0.491244	0.459829	0.0314148	3.29e-08	2.79e-05	5.29e-10
NC_036782.1	snp_11619	19677048	LOC106675145	-0.542107	-0.512818	-0.029289	2.93e-08	2.48e-05	5.29e-10
NC_036782.1	snp_11625	19678139	LOC106675145	-0.469119	-0.331685	-0.137434	2.47e-06	0.00209485	5.29e-10
NC_036782.1	snp_11626	19678140	LOC106675145	-0.548854	-0.513647	-0.0352068	1.53e-08	1.29e-05	5.29e-10
NC_036782.1	snp_11641	19685875	LOC106675144	0.972751	0.865286	0.107465	5.86e-07	0.000504023	0.0169439
NC_036782.1	snp_11641	19685875	LOC112430097	0.38415	0.309614	0.0745356	1.61e-06	0.00142892	0.0123629
NC_036782.1	snp_11691	19701749	LOC106675145	-0.514335	-0.497376	-0.0169597	5.58e-09	4.73e-06	5.29e-10
NC_036782.1	snp_11693	19701804	LOC106675145	-0.520296	-0.522922	0.00262664	4.13e-10	3.5e-07	5.29e-10
NC_036782.1	snp_11695	19701976	LOC106675145	-0.536509	-0.525116	-0.0113926	1.48e-10	1.25e-07	5.29e-10
NC_036782.1	snp_11696	19701984	LOC106675145	0.531213	0.534762	-0.00354875	4.52e-11	3.83e-08	5.29e-10
NC_036782.1	snp_11697	19702023	LOC106675145	0.515451	0.522174	-0.00672353	1.56e-10	1.32e-07	5.29e-10
NC_036782.1	snp_11699	19702252	LOC101475593	-0.264153	-0.228518	-0.0356341	3.67e-07	0.000325952	0.0105091
NC_036782.1	snp_11712	19713885	LOC106675145	-0.312276	-0.258047	-0.0542295	1.34e-06	0.0011373	5.29e-10
NC_036782.1	snp_11733	19725894	LOC112430097	-0.278613	-0.266184	-0.0124296	3.6e-07	0.00031984	0.0123629
NC_036782.1	snp_11733	19725894	LOC105941178	-0.387601	-0.348716	-0.0388856	2.45e-06	0.00210533	0.00297308
NC_036782.1	snp_11735	19725958	LOC112430097	-0.278613	-0.266184	-0.0124296	3.6e-07	0.00031984	0.0123629
NC_036782.1	snp_11735	19725958	LOC105941178	-0.387601	-0.348716	-0.0388856	2.45e-06	0.00210533	0.00297308
NC_036782.1	snp_11744	19727192	LOC106675145	-0.542001	-0.536491	-0.00551068	1.68e-09	1.43e-06	5.29e-10
NC_036782.1	snp_11752	19727474	LOC106675145	0.528641	0.47286	0.0557819	4.38e-07	0.000371672	5.29e-10
NC_036782.1	snp_11757	19727617	LOC106675145	-0.582783	-0.497069	-0.0857136	1.78e-06	0.00151197	5.29e-10
NC_036782.1	snp_11758	19727691	LOC106675145	-0.582783	-0.497069	-0.0857136	1.78e-06	0.00151197	5.29e-10
NC_036782.1	snp_11760	19727812	LOC106675145	0.582783	0.497069	0.0857136	1.78e-06	0.00151197	5.29e-10
NC_036782.1	snp_11761	19727822	LOC106675145	-0.582783	-0.497069	-0.0857136	1.78e-06	0.00151197	5.29e-10
NC_036782.1	snp_11762	19727876	LOC106675145	-0.582783	-0.497069	-0.0857136	1.78e-06	0.00151197	5.29e-10
NC_036782.1	snp_11764	19727994	LOC106675145	-0.582783	-0.497069	-0.0857136	1.78e-06	0.00151197	5.29e-10
NC_036782.1	snp_11778	19731778	LOC106675145	-0.573781	-0.521781	-0.0519998	3.75e-07	0.000318336	5.29e-10
NC_036782.1	snp_11791	19733113	LOC112430097	-0.283406	-0.238927	-0.0444786	2.88e-06	0.00255981	0.0123629
NC_036782.1	snp_11792	19733118	LOC112430097	-0.3274	-0.259395	-0.0680051	2.25e-06	0.00200173	0.0123629
NC_036782.1	snp_11793	19733139	LOC112430097	-0.3274	-0.259395	-0.0680051	2.25e-06	0.00200173	0.0123629
NC_036782.1	snp_11794	19733171	LOC112430097	0.3274	0.259395	0.0680051	2.25e-06	0.00200173	0.0123629
NC_036782.1	snp_11795	19733243	LOC106675145	0.556697	0.50558	0.0511165	7.33e-07	0.000621865	5.29e-10
NC_036782.1	snp_11801	19735860	LOC106675145	0.372415	0.297354	0.0750608	8.37e-07	0.000710047	5.29e-10
NC_036782.1	snp_11802	19735877	LOC106675145	0.36063	0.26521	0.0954195	1.78e-06	0.00151139	5.29e-10
NC_036782.1	snp_11815	19741717	LOC101475593	-0.305908	-0.274078	-0.0318301	2.83e-07	0.000251052	0.0105091
NC_036782.1	snp_11815	19741717	LOC106675145	-0.592608	-0.542014	-0.0505939	7.43e-07	0.000630204	5.29e-10
NC_036782.1	snp_11815	19741717	LOC105941178	-0.445146	-0.3772	-0.0679453	8.56e-07	0.000734716	0.00297308
NC_036782.1	snp_11816	19741743	LOC106675145	-0.624177	-0.614644	-0.0095332	3.85e-14	3.27e-11	5.29e-10
NC_036782.1	snp_11817	19741792	LOC106675145	-0.604247	-0.603889	-0.000358814	8.57e-12	7.27e-09	5.29e-10
NC_036782.1	snp_11818	19742265	LOC105941178	-0.415249	-0.337427	-0.0778228	1.03e-06	0.000880071	0.00297308
NC_036782.1	snp_11818	19742265	LOC106675145	-0.625334	-0.609679	-0.0156551	2.36e-09	2e-06	5.29e-10
NC_036782.1	snp_11820	19742577	LOC106675145	-0.592608	-0.542014	-0.0505939	7.43e-07	0.000630204	5.29e-10
NC_036782.1	snp_11820	19742577	LOC101475593	-0.305908	-0.274078	-0.0318301	2.83e-07	0.000251052	0.0105091
NC_036782.1	snp_11820	19742577	LOC105941178	-0.445146	-0.3772	-0.0679453	8.56e-07	0.000734716	0.00297308
NC_036782.1	snp_11821	19742766	LOC106675145	-0.637145	-0.625149	-0.0119952	2.6e-16	2.21e-13	5.29e-10
NC_036782.1	snp_11822	19742826	LOC106675145	-0.592608	-0.542014	-0.0505939	7.43e-07	0.000630204	5.29e-10
NC_036782.1	snp_11822	19742826	LOC105941178	-0.445146	-0.3772	-0.0679453	8.56e-07	0.000734716	0.00297308
NC_036782.1	snp_11822	19742826	LOC101475593	-0.305908	-0.274078	-0.0318301	2.83e-07	0.000251052	0.0105091
NC_036782.1	snp_11827	19744392	LOC101466563	1.15067	0.94237	0.208303	2.52e-07	0.000220529	0.00958419
NC_036782.1	snp_11828	19745511	LOC105941178	-0.419923	-0.325864	-0.0940592	2.82e-06	0.00242049	0.00297308
NC_036782.1	snp_11828	19745511	LOC106675145	-0.576846	-0.547838	-0.0290089	8.46e-07	0.000717814	5.29e-10
NC_036782.1	snp_11828	19745511	LOC101475593	-0.28725	-0.242026	-0.0452245	1.26e-06	0.00112075	0.0105091
NC_036782.1	snp_11834	19748007	LOC101475593	-0.303924	-0.264448	-0.0394754	8.48e-07	0.000752587	0.0105091
NC_036782.1	snp_11836	19748187	LOC101475593	-0.303924	-0.264448	-0.0394754	8.48e-07	0.000752587	0.0105091
NC_036782.1	snp_11837	19749607	LOC101475593	-0.303924	-0.264448	-0.0394754	8.48e-07	0.000752587	0.0105091
NC_036782.1	snp_11864	19763416	ttc5	-0.159853	-0.12923	-0.0306228	1.48e-06	0.00124816	0.030652
NC_036782.1	snp_12402	23525991	LOC101484481	0.481754	0.487462	-0.00570801	1.83e-07	8.14e-05	0.00179705
NC_036782.1	snp_12406	23526221	LOC101471873	0.537246	0.342062	0.195184	1.04e-05	0.00267167	0.0496812
NC_036782.1	snp_12406	23526221	LOC101484481	-0.79337	-0.666057	-0.127313	5.58e-08	2.48e-05	0.00179705
NC_036782.1	snp_12408	23526484	LOC101484481	-0.9854	-0.55657	-0.428829	5.54e-07	0.000246721	0.00179705
NC_036782.1	snp_12414	23526672	LOC101473038	0.341267	0.259987	0.0812798	8.87e-06	0.00258069	0.0486044
NC_036782.1	snp_12548	25864504	mpdz	0.293961	0.219839	0.0741216	3.23e-05	0.00197066	0.0410669
NC_036782.1	snp_12578	26622686	LOC106674460	0.637198	0.519954	0.117244	4.66e-06	0.00134278	8.13e-08
NC_036782.1	snp_12580	26624599	LOC106674460	0.697671	0.690605	0.00706611	2.02e-12	5.82e-10	8.13e-08
NC_036782.1	snp_12580	26624599	LOC101475569	0.659614	0.620417	0.0391964	7.91e-09	2.28e-06	6.93e-05
NC_036782.1	snp_12580	26624599	LOC101478597	0.583818	0.556216	0.0276019	4.46e-09	1.28e-06	6.09e-08
NC_036782.1	snp_12582	26624619	LOC101475569	0.707622	0.655086	0.0525358	1.56e-08	4.5e-06	6.93e-05
NC_036782.1	snp_12582	26624619	LOC101478597	0.573066	0.489462	0.0836032	5.7e-07	0.000164093	6.09e-08
NC_036782.1	snp_12582	26624619	LOC106674460	0.746299	0.739803	0.00649622	9.94e-12	2.86e-09	8.13e-08
NC_036782.1	snp_12585	26624768	LOC106674460	0.681968	0.525693	0.156275	9.21e-06	0.00265263	8.13e-08
NC_036782.1	snp_12585	26624768	LOC101478597	0.796034	0.761188	0.0348459	1.1e-10	3.16e-08	6.09e-08
NC_036782.1	snp_12588	26624791	LOC106674460	0.725659	0.721438	0.00422099	5.01e-13	1.44e-10	8.13e-08
NC_036782.1	snp_12588	26624791	LOC101478597	0.569268	0.519835	0.0494328	7.42e-08	2.14e-05	6.09e-08
NC_036782.1	snp_12588	26624791	LOC101475569	0.696573	0.657129	0.0394438	1.48e-09	4.27e-07	6.93e-05
NC_036782.1	snp_12589	26624822	LOC106674460	0.700426	0.698949	0.00147695	6.74e-12	1.94e-09	8.13e-08
NC_036782.1	snp_12589	26624822	LOC101478597	0.570406	0.531999	0.0384079	3.7e-08	1.06e-05	6.09e-08
NC_036782.1	snp_12589	26624822	LOC101475569	0.649262	0.606316	0.0429465	4.14e-08	1.19e-05	6.93e-05
NC_036782.1	snp_12593	26624900	LOC106674460	-0.618078	-0.430597	-0.187482	3.61e-06	0.00104064	8.13e-08
NC_036782.1	snp_12598	26624956	LOC106674460	0.848253	0.821321	0.0269318	1.33e-07	3.82e-05	8.13e-08
NC_036782.1	snp_12598	26624956	LOC101478597	0.929055	0.911869	0.0171862	2.99e-13	8.6e-11	6.09e-08
NC_036782.1	snp_12598	26624956	LOC101475569	0.833606	0.788906	0.0447001	1.64e-06	0.000472402	6.93e-05
NC_036782.1	snp_12599	26624992	LOC101478597	-0.818217	-0.457645	-0.360571	7.73e-06	0.00222563	6.09e-08
NC_036782.1	snp_12600	26625036	LOC106674460	-0.654826	-0.470059	-0.184767	4.03e-06	0.00116026	8.13e-08
NC_036782.1	snp_12606	26681853	LOC106674460	0.539231	0.475971	0.0632606	7.98e-07	0.000229729	8.13e-08
NC_036782.1	snp_12611	26681983	LOC101478597	0.613738	0.539336	0.0744017	1.29e-07	3.71e-05	6.09e-08
NC_036782.1	snp_12613	26682007	LOC106674460	1.05137	0.948257	0.103111	6.53e-06	0.00188176	8.13e-08
NC_036782.1	snp_12621	26682130	LOC101478597	1.06733	1.02767	0.0396609	2.17e-09	6.26e-07	6.09e-08
NC_036782.1	snp_12621	26682130	LOC106674460	1.08561	1.05283	0.03278	8.56e-08	2.46e-05	8.13e-08
NC_036782.1	snp_12621	26682130	LOC101475569	1.12181	1.05367	0.0681423	1.65e-07	4.75e-05	6.93e-05
NC_036782.1	snp_12622	26682138	LOC106674460	1.01004	0.99929	0.0107449	3.01e-08	8.68e-06	8.13e-08
NC_036782.1	snp_12622	26682138	LOC101475569	1.00493	0.933581	0.0713532	3.27e-07	9.41e-05	6.93e-05
NC_036782.1	snp_12622	26682138	LOC101478597	0.860542	0.657105	0.203437	8.04e-07	0.000231601	6.09e-08
NC_036782.1	snp_12623	26682143	LOC101475569	0.811809	0.653953	0.157856	3.11e-06	0.000896231	6.93e-05
NC_036782.1	snp_12626	26682202	LOC106674460	1.16204	1.17809	-0.0160484	2.07e-09	5.97e-07	8.13e-08
NC_036782.1	snp_12626	26682202	LOC101478597	0.993742	0.878434	0.115309	1.03e-07	2.98e-05	6.09e-08
NC_036782.1	snp_12626	26682202	LOC101475569	1.17234	1.11218	0.0601634	2e-08	5.75e-06	6.93e-05
NC_036782.1	snp_12627	26682227	LOC101478597	0.793619	0.531401	0.262218	4.26e-06	0.00122626	6.09e-08
NC_036782.1	snp_12628	26682261	LOC106674460	0.970155	0.973966	-0.00381146	1.63e-08	4.71e-06	8.13e-08
NC_036782.1	snp_12628	26682261	LOC101478597	0.831557	0.692736	0.138821	4.1e-07	0.000118177	6.09e-08
NC_036782.1	snp_12628	26682261	LOC101475569	0.985441	0.94236	0.0430809	8.05e-08	2.32e-05	6.93e-05
NC_036782.1	snp_12629	26682277	LOC106674460	0.86434	0.812525	0.0518143	3.72e-07	0.000107272	8.13e-08
NC_036782.1	snp_12629	26682277	LOC101478597	0.732655	0.541324	0.191331	5.93e-06	0.00170702	6.09e-08
NC_036782.1	snp_12629	26682277	LOC101475569	0.841994	0.57199	0.270004	4.77e-06	0.00137239	6.93e-05
NC_036782.1	snp_12630	26682295	LOC101478597	0.905618	0.90248	0.0031382	8.71e-09	2.51e-06	6.09e-08
NC_036782.1	snp_12630	26682295	LOC106674460	0.893869	0.788533	0.105337	7.6e-07	0.000219012	8.13e-08
NC_036782.1	snp_12638	26682507	LOC101475569	0.540867	0.438463	0.102404	5.08e-06	0.00146334	6.93e-05
NC_036782.1	snp_12640	26682590	LOC106674460	0.538729	0.475157	0.0635719	1.11e-06	0.000318461	8.13e-08
NC_036782.1	snp_12640	26682590	LOC101475569	0.539051	0.450033	0.0890182	5.08e-06	0.00146332	6.93e-05
NC_036782.1	snp_12640	26682590	LOC101478223	0.472263	0.458183	0.0140803	4.95e-06	0.00142483	0.0334122
NC_036782.1	snp_12642	26682634	LOC106674460	0.557235	0.520781	0.0364535	2.06e-07	5.94e-05	8.13e-08
NC_036782.1	snp_12642	26682634	LOC101475569	0.568599	0.51378	0.054819	6.14e-07	0.00017686	6.93e-05
NC_036782.1	snp_12804	27556803	ppp3ca	0.13951	0.131422	0.00808767	1.91e-06	0.000607926	0.0191093
NC_036782.1	snp_12897	28444545	LOC101481460	0.469395	0.419046	0.0503493	3.43e-07	7.82e-05	0.00435532
NC_036782.1	snp_12899	28445555	LOC101481460	-0.392928	-0.317561	-0.0753671	5.74e-06	0.00130814	0.00435532
NC_036782.1	snp_12900	28445980	LOC101481460	-0.392928	-0.317561	-0.0753671	5.74e-06	0.00130814	0.00435532
NC_036782.1	snp_12902	28447751	LOC101481460	-0.392928	-0.317561	-0.0753671	5.74e-06	0.00130814	0.00435532
NC_036782.1	snp_12903	28464451	LOC101481460	-0.528033	-0.474402	-0.0536312	1.28e-06	0.000291672	0.00435532
NC_036782.1	snp_12908	28469382	arl2	-0.268174	-0.221265	-0.0469089	6.36e-06	0.00144929	0.0338027
NC_036782.1	snp_13229	31648221	LOC101470075	0.239865	0.207414	0.0324506	4e-06	0.000655364	0.0200393
NC_036782.1	snp_13539	34391872	acox3	-0.274789	-0.225517	-0.0492722	5.35e-07	0.000294636	0.011671
NC_036782.1	snp_13552	34399820	acox3	0.258159	0.209627	0.048532	1.09e-06	0.000599981	0.011671
NC_036782.1	snp_13565	34466288	LOC101487561	1.11237	0.639033	0.473339	1.1e-06	0.000577574	0.0184554
NC_036782.1	snp_13608	34542034	LOC112430988	0.192108	0.144667	0.047441	2.92e-06	0.0019992	0.0415261
NC_036782.1	snp_14187	36329831	atad1	-0.513684	-0.496019	-0.0176652	9.04e-08	3.11e-05	0.00212352
NC_036782.1	snp_14190	36330521	atad1	-0.489647	-0.446391	-0.0432558	3.25e-06	0.00111726	0.00212352
NC_036782.1	snp_14191	36330878	atad1	-0.489647	-0.446391	-0.0432558	3.25e-06	0.00111726	0.00212352
NC_036782.1	snp_14192	36333000	atad1	-0.489647	-0.446391	-0.0432558	3.25e-06	0.00111726	0.00212352
NC_036782.1	snp_14214	36425044	LOC101479007	0.821154	0.76891	0.0522433	9.84e-07	0.000308009	8.13e-08
NC_036782.1	snp_14216	36429944	LOC101479007	-1.14301	-1.13404	-0.0089677	1.66e-08	5.2e-06	8.13e-08
NC_036782.1	snp_14217	36432963	LOC101479007	-1.01753	-0.830174	-0.187356	4.55e-06	0.00142277	8.13e-08
NC_036782.1	snp_14218	36433233	LOC101479007	-1.28	-1.284	0.0040042	8.69e-11	2.72e-08	8.13e-08
NC_036782.1	snp_14219	36433263	LOC101479007	-1.28	-1.284	0.0040042	8.69e-11	2.72e-08	8.13e-08
NC_036782.1	snp_14220	36433287	LOC101479007	-1.10999	-1.03858	-0.0714023	2.02e-07	6.32e-05	8.13e-08
NC_036782.1	snp_14221	36433379	LOC101479007	-1.28	-1.284	0.0040042	8.69e-11	2.72e-08	8.13e-08
NC_036782.1	snp_14222	36433399	LOC101479007	-1.28	-1.284	0.0040042	8.69e-11	2.72e-08	8.13e-08
NC_036782.1	snp_14223	36433417	LOC101479007	-1.28	-1.284	0.0040042	8.69e-11	2.72e-08	8.13e-08
NC_036782.1	snp_14224	36433625	LOC101479007	-1.28	-1.284	0.0040042	8.69e-11	2.72e-08	8.13e-08
NC_036782.1	snp_14225	36433632	LOC101479007	-1.28	-1.284	0.0040042	8.69e-11	2.72e-08	8.13e-08
NC_036782.1	snp_14226	36433668	LOC101479007	-1.28	-1.284	0.0040042	8.69e-11	2.72e-08	8.13e-08
NC_036782.1	snp_14227	36433688	LOC101479007	-1.28	-1.284	0.0040042	8.69e-11	2.72e-08	8.13e-08
NC_036782.1	snp_14228	36434317	LOC101479007	-1.28	-1.284	0.0040042	8.69e-11	2.72e-08	8.13e-08
NC_036782.1	snp_14239	36437396	LOC101479007	-0.942084	-0.664917	-0.277168	5.69e-06	0.00178241	8.13e-08
NC_036782.1	snp_14240	36437400	LOC101479007	-1.21525	-1.21526	8.04e-06	2.08e-11	6.51e-09	8.13e-08
NC_036782.1	snp_14241	36437429	LOC101479007	1.09208	1.03031	0.0617695	1.25e-07	3.9e-05	8.13e-08
NC_036782.1	snp_14242	36437518	LOC101479007	-1.28	-1.284	0.0040042	8.69e-11	2.72e-08	8.13e-08
NC_036782.1	snp_14243	36437532	LOC101479007	-1.32178	-1.34076	0.0189833	4.33e-13	1.36e-10	8.13e-08
NC_036782.1	snp_14244	36437711	LOC101479007	1.15717	1.12964	0.0275309	1.04e-08	3.26e-06	8.13e-08
NC_036782.1	snp_14246	36438189	LOC101479007	-1.28	-1.284	0.0040042	8.69e-11	2.72e-08	8.13e-08
NC_036782.1	snp_14248	36438780	LOC101479007	-1.10999	-1.03858	-0.0714023	2.02e-07	6.32e-05	8.13e-08
NC_036782.1	snp_14249	36438866	LOC101479007	1.10999	1.03858	0.0714023	2.02e-07	6.32e-05	8.13e-08
NC_036782.1	snp_14252	36439725	LOC101479007	-1.28	-1.284	0.0040042	8.69e-11	2.72e-08	8.13e-08
NC_036782.1	snp_14253	36440609	LOC101479007	-1.10999	-1.03858	-0.0714023	2.02e-07	6.32e-05	8.13e-08
NC_036782.1	snp_14254	36443465	LOC101479007	1.28	1.284	-0.0040042	8.69e-11	2.72e-08	8.13e-08
NC_036782.1	snp_14257	36453756	LOC101479007	-1.10999	-1.03858	-0.0714023	2.02e-07	6.32e-05	8.13e-08
NC_036782.1	snp_14258	36453812	LOC101479007	-1.12227	-1.06367	-0.0585985	2.99e-08	9.36e-06	8.13e-08
NC_036782.1	snp_14259	36453878	LOC101479007	1.08038	0.97787	0.102513	7.21e-07	0.000225719	8.13e-08
NC_036782.1	snp_14261	36454254	LOC101479007	-0.897284	-0.847427	-0.0498569	3.27e-07	0.000102226	8.13e-08
NC_036782.1	snp_14263	36454663	LOC101479007	-1.13764	-1.16672	0.0290853	2.42e-10	7.58e-08	8.13e-08
NC_036782.1	snp_14264	36454703	LOC101479007	-1.28	-1.284	0.0040042	8.69e-11	2.72e-08	8.13e-08
NC_036782.1	snp_14265	36454905	LOC101479007	1.12599	1.03601	0.0899816	4.42e-07	0.000138414	8.13e-08
NC_036782.1	snp_14266	36455165	LOC101479007	-1.28	-1.284	0.0040042	8.69e-11	2.72e-08	8.13e-08
NC_036782.1	snp_14270	36468381	LOC101479007	-1.14949	-1.11477	-0.0347125	4.98e-09	1.56e-06	8.13e-08
NC_036783.1	snp_14306	209840	LOC101477456	-0.405088	-0.364738	-0.0403495	5.08e-07	3.15e-05	0.00212352
NC_036783.1	snp_14324	635687	LOC101475242	0.41444	0.428538	-0.0140975	1.13e-06	0.000174771	0.00805461
NC_036783.1	snp_14330	698377	LOC101475242	0.573487	0.505627	0.0678602	4.4e-06	0.000677226	0.00805461
NC_036783.1	snp_14377	1446402	hao1	0.211009	0.192604	0.0184048	5.96e-07	0.000153096	0.00730137
NC_036783.1	snp_14380	1448400	hao1	0.243859	0.198518	0.0453417	1.4e-06	0.000359611	0.00730137
NC_036783.1	snp_14381	1449341	hao1	-0.211009	-0.192604	-0.0184048	5.96e-07	0.000153096	0.00730137
NC_036783.1	snp_14382	1449494	hao1	-0.214515	-0.195647	-0.0188682	6.25e-07	0.000160574	0.00730137
NC_036783.1	snp_14382	1449494	LOC101474006	0.417924	0.354411	0.0635128	3.29e-06	0.000845356	0.000269953
NC_036783.1	snp_14383	1451770	hao1	0.204476	0.168789	0.0356867	3.6e-06	0.000926461	0.00730137
NC_036783.1	snp_14383	1451770	LOC101474006	-0.410209	-0.319875	-0.0903346	6.37e-06	0.00163688	0.000269953
NC_036783.1	snp_14384	1454433	hao1	-0.205177	-0.173057	-0.0321201	2.92e-06	0.000751069	0.00730137
NC_036783.1	snp_14385	1454511	LOC101474006	0.392371	0.355207	0.0371641	8.51e-07	0.000218798	0.000269953
NC_036783.1	snp_14386	1455808	hao1	-0.20877	-0.17645	-0.0323208	2.36e-06	0.00060727	0.00730137
NC_036783.1	snp_14387	1456462	LOC101474006	0.395964	0.358262	0.0377017	6.07e-07	0.000155888	0.000269953
NC_036783.1	snp_14388	1457516	LOC101474006	0.296829	0.212716	0.0841134	9.54e-06	0.00245213	0.000269953
NC_036783.1	snp_14403	1520205	LOC101474006	0.792896	0.788842	0.00405407	2.35e-08	6.03e-06	0.000269953
NC_036783.1	snp_14404	1520216	LOC101474006	0.769793	0.768129	0.00166347	8.33e-09	2.14e-06	0.000269953
NC_036783.1	snp_14406	1520658	LOC101474006	0.401559	0.391167	0.0103923	6.12e-08	1.57e-05	0.000269953
NC_036783.1	snp_14411	1520860	LOC101474006	-0.394991	-0.379552	-0.0154382	2.36e-07	6.07e-05	0.000269953
NC_036783.1	snp_14413	1520935	LOC101474006	-0.403077	-0.355217	-0.0478597	9.35e-07	0.000240266	0.000269953
NC_036783.1	snp_14414	1520944	LOC101474006	0.366845	0.273655	0.0931898	1.02e-05	0.00260908	0.000269953
NC_036783.1	snp_14425	1521304	LOC101474006	0.589894	0.440739	0.149155	9.4e-06	0.00241583	0.000269953
NC_036783.1	snp_14427	1521333	LOC101474006	-0.710566	-0.690625	-0.0199417	2.48e-07	6.36e-05	0.000269953
NC_036783.1	snp_14431	1521485	LOC101474006	0.715211	0.632782	0.0824289	1.77e-06	0.000454279	0.000269953
NC_036783.1	snp_14434	1521580	LOC101474006	-0.768867	-0.684602	-0.0842648	2.21e-06	0.000567686	0.000269953
NC_036783.1	snp_14435	1521616	LOC101474006	0.792896	0.788842	0.00405407	2.35e-08	6.03e-06	0.000269953
NC_036783.1	snp_14436	1521640	LOC101474006	0.792896	0.788842	0.00405407	2.35e-08	6.03e-06	0.000269953
NC_036783.1	snp_14438	1521706	LOC101474006	0.792896	0.788842	0.00405407	2.35e-08	6.03e-06	0.000269953
NC_036783.1	snp_14441	1521889	LOC101474006	0.792896	0.788842	0.00405407	2.35e-08	6.03e-06	0.000269953
NC_036783.1	snp_14657	3097601	naa60	0.1871	0.157127	0.0299725	2.18e-06	0.000642983	0.019787
NC_036783.1	snp_14657	3097601	LOC101488082	-0.240717	-0.207347	-0.0333692	3.83e-06	0.000621244	0.0193039
NC_036783.1	snp_14657	3097601	hoxb8	-0.28944	-0.277252	-0.0121875	2.08e-07	3.37e-05	0.00221977
NC_036783.1	snp_14661	3108372	LOC101467469	-0.297834	-0.183587	-0.114247	6.29e-08	1.96e-05	0.00150129
NC_036783.1	snp_15151	6930612	tmem184b	-0.23307	-0.189951	-0.0431197	3.4e-06	0.000791177	0.0226395
NC_036783.1	snp_15151	6930612	LOC101464258	-0.39271	-0.32003	-0.0726802	7.13e-06	0.00255956	0.0485732
NC_036783.1	snp_15151	6930612	LOC101485938	0.312623	0.220661	0.091963	9.04e-06	0.0021158	0.043016
NC_036783.1	snp_15209	7214111	grb2	0.245767	0.223569	0.0221976	2.04e-07	6.85e-05	0.00394343
NC_036783.1	snp_15209	7214111	kdelr3	-0.263564	-0.209186	-0.0543782	2.71e-06	0.0005375	0.0176757
NC_036783.1	snp_15209	7214111	LOC101487113	0.299765	0.247732	0.0520328	5.03e-06	0.0012621	0.0141372
NC_036783.1	snp_15209	7214111	wbp11	0.191013	0.173894	0.0171197	1.36e-07	4.39e-05	0.00278893
NC_036783.1	snp_15217	7270004	LOC112434769	-1.59171	-1.58775	-0.00396529	5.39e-13	1.83e-10	9.22e-08
NC_036783.1	snp_15218	7283273	LOC112434769	1.28059	1.10455	0.17604	3.72e-07	0.000126011	9.22e-08
NC_036783.1	snp_15317	8422555	LOC101487113	0.263158	0.227092	0.0360662	1.55e-06	0.000390079	0.0141372
NC_036783.1	snp_15321	8428620	LOC101480026	0.546357	0.475555	0.0708023	8.67e-07	0.000202972	0.00793591
NC_036783.1	snp_15323	8428643	LOC101480026	-0.479206	-0.428029	-0.0511762	7.32e-07	0.000171368	0.00793591
NC_036783.1	snp_15324	8428653	LOC101480026	0.546357	0.475555	0.0708023	8.67e-07	0.000202972	0.00793591
NC_036783.1	snp_15373	8797020	LOC101485938	0.28921	0.199686	0.0895237	1.11e-05	0.00259604	0.043016
NC_036783.1	snp_15400	8875502	LOC101475971	0.0677915	0.0534345	0.014357	4.74e-06	0.00122184	0.0303435
NC_036783.1	snp_15401	8894483	LOC101475971	0.0634407	0.0460947	0.017346	6.98e-06	0.00180145	0.0303435
NC_036783.1	snp_15495	9651722	clec16a	0.202916	0.179731	0.023185	4.46e-06	0.00104914	0.027366
NC_036783.1	snp_15774	11763199	LOC101474234	-0.378162	-0.306093	-0.0720689	6.45e-06	0.00225873	0.0449683
NC_036783.1	snp_15798	11927136	LOC101488032	0.599487	0.558484	0.0410032	3.13e-06	0.00192506	0.0404921
NC_036783.1	snp_15863	12338457	rabep2	-0.102789	-0.0795784	-0.023211	2.43e-06	0.000825251	0.0232172
NC_036783.1	snp_15954	12645206	LOC105941072	-0.393694	-0.239027	-0.154668	4.73e-06	0.00231277	0.00462199
NC_036783.1	snp_15969	12645920	LOC105941072	-0.399751	-0.339489	-0.0602615	1.62e-06	0.000793757	0.00462199
NC_036783.1	snp_15971	12646154	LOC105941072	-0.40529	-0.337009	-0.0682813	1.25e-06	0.000611804	0.00462199
NC_036783.1	snp_15976	12646540	LOC105941072	0.314138	0.288331	0.0258077	1.76e-07	8.6e-05	0.00462199
NC_036783.1	snp_15978	12646646	LOC105941072	-0.486367	-0.423454	-0.0629131	3.2e-07	0.000156657	0.00462199
NC_036783.1	snp_15994	12653649	LOC105941072	0.573551	0.490849	0.0827011	1.77e-07	8.68e-05	0.00462199
NC_036783.1	snp_16021	12654242	LOC105941072	0.463339	0.388496	0.0748424	1.35e-06	0.000662025	0.00462199
NC_036783.1	snp_16052	12656621	LOC105941072	-0.450666	-0.354261	-0.0964047	2.32e-06	0.00113551	0.00462199
NC_036783.1	snp_16053	12656630	LOC105941072	-0.450666	-0.354261	-0.0964047	2.32e-06	0.00113551	0.00462199
NC_036783.1	snp_16054	12656661	LOC105941072	-0.450666	-0.354261	-0.0964047	2.32e-06	0.00113551	0.00462199
NC_036783.1	snp_16064	12657209	LOC105941072	-0.445287	-0.359306	-0.0859811	1.48e-06	0.000724092	0.00462199
NC_036783.1	snp_16065	12657216	LOC105941072	-0.431004	-0.329449	-0.101555	4.25e-06	0.00207973	0.00462199
NC_036783.1	snp_16066	12657268	LOC105941072	-0.431004	-0.329449	-0.101555	4.25e-06	0.00207973	0.00462199
NC_036783.1	snp_16067	12657301	LOC105941072	-0.444106	-0.360639	-0.083467	1.58e-06	0.000773403	0.00462199
NC_036783.1	snp_16068	12657302	LOC105941072	-0.450666	-0.354261	-0.0964047	2.32e-06	0.00113551	0.00462199
NC_036783.1	snp_16070	12657331	LOC105941072	-0.450666	-0.354261	-0.0964047	2.32e-06	0.00113551	0.00462199
NC_036783.1	snp_16071	12657334	LOC105941072	-0.450666	-0.354261	-0.0964047	2.32e-06	0.00113551	0.00462199
NC_036783.1	snp_16072	12657390	LOC105941072	0.460835	0.342564	0.118271	2.93e-06	0.00143485	0.00462199
NC_036783.1	snp_16073	12657399	LOC101486431	-1.41256	-1.35326	-0.0593036	1.08e-06	0.000513426	0.00676617
NC_036783.1	snp_16074	12657471	LOC105941072	-0.450666	-0.354261	-0.0964047	2.32e-06	0.00113551	0.00462199
NC_036783.1	snp_16078	12657667	LOC105941072	-0.427214	-0.344264	-0.0829501	2.57e-06	0.00125634	0.00462199
NC_036783.1	snp_16079	12657678	LOC105941072	-0.430787	-0.323615	-0.107171	4.32e-06	0.00211197	0.00462199
NC_036783.1	snp_16090	12723458	LOC101486431	1.22873	0.946771	0.281954	5.45e-06	0.00259589	0.00676617
NC_036783.1	snp_16091	12724493	LOC101486431	1.59819	1.42241	0.175787	2.91e-07	0.000138697	0.00676617
NC_036783.1	snp_16149	12877135	LOC101487000	-0.908575	-0.716301	-0.192274	2.24e-06	0.00110893	9.23e-06
NC_036783.1	snp_16183	13015427	LOC101487000	-0.806482	-0.698396	-0.108087	2.59e-08	1.28e-05	9.23e-06
NC_036783.1	snp_16184	13015711	LOC101487000	-1.0315	-0.987162	-0.0443331	5.1e-09	2.52e-06	9.23e-06
NC_036783.1	snp_16186	13027456	LOC101487000	0.752003	0.720999	0.0310042	7.5e-11	3.71e-08	9.23e-06
NC_036783.1	snp_16187	13027489	LOC101487000	0.634125	0.615606	0.018519	1.21e-08	5.97e-06	9.23e-06
NC_036783.1	snp_16188	13028611	LOC101487000	0.637703	0.621795	0.0159086	4.86e-09	2.4e-06	9.23e-06
NC_036783.1	snp_16189	13028635	LOC101487000	0.714544	0.706652	0.00789171	3.5e-10	1.73e-07	9.23e-06
NC_036783.1	snp_16190	13028654	LOC101487000	0.667441	0.63503	0.032411	2.48e-08	1.22e-05	9.23e-06
NC_036783.1	snp_16191	13042938	LOC101487000	0.603528	0.612868	-0.00933926	3.33e-09	1.64e-06	9.23e-06
NC_036783.1	snp_16194	13063838	LOC101487000	0.687247	0.637127	0.0501202	3.69e-08	1.82e-05	9.23e-06
NC_036783.1	snp_16195	13063863	LOC101487000	0.756523	0.678398	0.0781246	1.26e-08	6.23e-06	9.23e-06
NC_036783.1	snp_16196	13063892	LOC101487000	0.756523	0.678398	0.0781246	1.26e-08	6.23e-06	9.23e-06
NC_036783.1	snp_16197	13063898	LOC101487000	-0.879064	-0.832349	-0.0467153	8.98e-11	4.44e-08	9.23e-06
NC_036783.1	snp_16198	13064340	LOC101487000	0.879064	0.832349	0.0467153	8.98e-11	4.44e-08	9.23e-06
NC_036783.1	snp_16199	13064800	LOC101487000	-0.811438	-0.733545	-0.0778933	5.74e-09	2.84e-06	9.23e-06
NC_036783.1	snp_16203	13091698	LOC101487000	0.702609	0.5745	0.128109	1.9e-07	9.38e-05	9.23e-06
NC_036783.1	snp_16259	13886740	LOC112429808	-0.978042	-0.758688	-0.219354	4.66e-06	0.00135012	0.00194023
NC_036783.1	snp_16260	13887637	LOC112429808	-1.00758	-0.774229	-0.233352	4.11e-06	0.00119174	0.00194023
NC_036783.1	snp_16261	13902580	LOC112429808	1.03834	0.819774	0.218569	2.83e-06	0.000820952	0.00194023
NC_036783.1	snp_16262	13902879	LOC112429808	1.00758	0.774229	0.233352	4.11e-06	0.00119174	0.00194023
NC_036783.1	snp_16263	13902956	LOC112429808	-1.00758	-0.774229	-0.233352	4.11e-06	0.00119174	0.00194023
NC_036783.1	snp_16264	13903112	LOC112429808	1.00758	0.774229	0.233352	4.11e-06	0.00119174	0.00194023
NC_036783.1	snp_16265	13903629	LOC112429808	1.00758	0.774229	0.233352	4.11e-06	0.00119174	0.00194023
NC_036783.1	snp_16266	13903689	LOC112429808	-1.00758	-0.774229	-0.233352	4.11e-06	0.00119174	0.00194023
NC_036783.1	snp_16267	13904046	LOC112429808	1.03777	0.894762	0.143007	1.31e-06	0.000380029	0.00194023
NC_036783.1	snp_16269	13905156	LOC112429808	-1.00758	-0.774229	-0.233352	4.11e-06	0.00119174	0.00194023
NC_036783.1	snp_16270	13905471	LOC112429808	0.966014	0.844577	0.121437	7.79e-07	0.000225858	0.00194023
NC_036783.1	snp_16274	13954002	LOC112429808	-1.27719	-1.18791	-0.0892867	1.97e-06	0.000571943	0.00194023
NC_036783.1	snp_16280	13984587	LOC112429808	0.961532	0.897223	0.0643092	1.26e-07	3.66e-05	0.00194023
NC_036783.1	snp_16281	13984709	LOC112429808	0.890826	0.835986	0.0548401	2.96e-07	8.59e-05	0.00194023
NC_036783.1	snp_16282	13985061	LOC112429808	0.950016	0.880159	0.0698573	9.63e-08	2.79e-05	0.00194023
NC_036783.1	snp_16283	13985216	LOC112429808	0.950016	0.880159	0.0698573	9.63e-08	2.79e-05	0.00194023
NC_036783.1	snp_16286	13986396	LOC112429808	-0.991196	-0.928375	-0.0628202	2.37e-07	6.88e-05	0.00194023
NC_036783.1	snp_16290	13986567	LOC112429808	-0.954853	-0.885704	-0.0691488	3.41e-07	9.9e-05	0.00194023
NC_036783.1	snp_16291	13986593	LOC112429808	-1.75104	-1.42912	-0.321923	5.41e-06	0.00156778	0.00194023
NC_036783.1	snp_16570	15509190	LOC101485095	0.335681	0.221996	0.113685	3.34e-06	0.00163216	0.0367706
NC_036783.1	snp_16570	15509190	LOC101482249	0.269883	0.210441	0.0594419	4.92e-06	0.00237851	0.0464367
NC_036783.1	snp_16711	16315160	rab26	-0.345804	-0.289341	-0.0564622	1.27e-06	0.000618237	0.0192729
NC_036783.1	snp_16778	16394468	LOC112434742	0.422997	0.409595	0.0134019	9.13e-07	0.000402453	0.000675827
NC_036783.1	snp_16807	16400933	LOC112434742	-0.78227	-0.783352	0.00108245	1.54e-08	6.8e-06	0.000675827
NC_036783.1	snp_16808	16400958	LOC112434742	0.664053	0.567091	0.0969629	2.94e-06	0.00129501	0.000675827
NC_036783.1	snp_16830	16404376	sox8	0.324923	0.267942	0.0569815	4.68e-07	0.000246086	0.0103691
NC_036783.1	snp_17171	18208130	LOC111500323	-0.15637	-0.110236	-0.0461348	1.23e-06	0.000474388	0.0161545
NC_036783.1	snp_17826	24210394	LOC101471474	0.341448	0.325872	0.0155757	2.56e-06	0.000445516	0.0154177
NC_036783.1	snp_18158	28364229	LOC106674727	-0.333374	-0.285221	-0.0481537	1.17e-06	0.000512694	0.000744002
NC_036783.1	snp_18161	28365067	LOC106674727	0.424334	0.374023	0.0503106	5.5e-06	0.00240271	0.000744002
NC_036783.1	snp_18163	28366332	LOC106674727	0.424334	0.374023	0.0503106	5.5e-06	0.00240271	0.000744002
NC_036783.1	snp_18167	28370685	LOC106674727	0.424334	0.374023	0.0503106	5.5e-06	0.00240271	0.000744002
NC_036783.1	snp_18172	28376073	LOC106674727	0.424334	0.374023	0.0503106	5.5e-06	0.00240271	0.000744002
NC_036783.1	snp_18174	28376180	LOC106674727	0.468783	0.400273	0.06851	4.82e-06	0.00210765	0.000744002
NC_036783.1	snp_18175	28376203	LOC106674727	0.424334	0.374023	0.0503106	5.5e-06	0.00240271	0.000744002
NC_036783.1	snp_18176	28376227	LOC106674727	0.435787	0.39088	0.0449075	2.41e-06	0.00105186	0.000744002
NC_036783.1	snp_18177	28376286	LOC106674727	-0.427696	-0.338669	-0.0890268	5.41e-06	0.00236442	0.000744002
NC_036783.1	snp_18180	28377478	LOC106674727	0.435787	0.39088	0.0449075	2.41e-06	0.00105186	0.000744002
NC_036783.1	snp_18182	28377550	LOC112434790	0.256989	0.226998	0.0299903	2.24e-06	0.000959923	0.013135
NC_036783.1	snp_18182	28377550	LOC101475668	-0.356931	-0.319512	-0.037419	3.11e-06	0.00135813	0.00179705
NC_036783.1	snp_18182	28377550	LOC106674727	0.381377	0.343547	0.0378299	1.06e-06	0.000462835	0.000744002
NC_036783.1	snp_18183	28377629	LOC106674727	-0.386379	-0.355216	-0.0311634	1.24e-07	5.4e-05	0.000744002
NC_036783.1	snp_18186	28377969	LOC106674727	0.395066	0.353286	0.0417805	7.36e-07	0.000321784	0.000744002
NC_036783.1	snp_18188	28377996	LOC112434790	-0.256989	-0.226998	-0.0299903	2.24e-06	0.000959923	0.013135
NC_036783.1	snp_18188	28377996	LOC101475668	0.356931	0.319512	0.037419	3.11e-06	0.00135813	0.00179705
NC_036783.1	snp_18188	28377996	LOC106674727	-0.381377	-0.343547	-0.0378299	1.06e-06	0.000462835	0.000744002
NC_036783.1	snp_18189	28393547	LOC112434790	0.256989	0.226998	0.0299903	2.24e-06	0.000959923	0.013135
NC_036783.1	snp_18189	28393547	LOC106674727	0.381377	0.343547	0.0378299	1.06e-06	0.000462835	0.000744002
NC_036783.1	snp_18189	28393547	LOC101475668	-0.356931	-0.319512	-0.037419	3.11e-06	0.00135813	0.00179705
NC_036783.1	snp_18190	28394163	LOC101475668	-0.356931	-0.319512	-0.037419	3.11e-06	0.00135813	0.00179705
NC_036783.1	snp_18190	28394163	LOC112434790	0.256989	0.226998	0.0299903	2.24e-06	0.000959923	0.013135
NC_036783.1	snp_18190	28394163	LOC106674727	0.381377	0.343547	0.0378299	1.06e-06	0.000462835	0.000744002
NC_036783.1	snp_18191	28394416	LOC106674727	0.404931	0.390881	0.0140493	1.75e-08	7.64e-06	0.000744002
NC_036783.1	snp_18192	28394441	LOC106674727	-0.342445	-0.317217	-0.0252282	1.49e-07	6.5e-05	0.000744002
NC_036783.1	snp_18193	28402626	LOC101475668	-0.34518	-0.326479	-0.0187012	5e-07	0.000218522	0.00179705
NC_036783.1	snp_18199	28417991	LOC101475668	-0.294626	-0.258769	-0.0358569	3.28e-06	0.00143216	0.00179705
NC_036783.1	snp_18201	28418057	LOC106674727	0.424334	0.374023	0.0503106	5.5e-06	0.00240271	0.000744002
NC_036783.1	snp_18222	28458998	LOC101475668	0.297267	0.269692	0.0275751	1.29e-06	0.000562853	0.00179705
NC_036783.1	snp_18239	28481298	LOC101475668	0.377654	0.361469	0.0161855	5.68e-08	2.48e-05	0.00179705
NC_036783.1	snp_18240	28481512	LOC101475668	0.388064	0.37061	0.0174539	5.73e-08	2.5e-05	0.00179705
NC_036783.1	snp_18242	28482251	LOC101475668	-0.37732	-0.356989	-0.0203313	1.16e-07	5.07e-05	0.00179705
NC_036783.1	snp_18243	28482266	LOC101475668	-0.329059	-0.301117	-0.0279429	3.62e-06	0.00158146	0.00179705
NC_036783.1	snp_18244	28490763	LOC101475668	0.382682	0.361285	0.0213977	9.42e-08	4.12e-05	0.00179705
NC_036783.1	snp_18247	28492103	LOC101475668	0.382682	0.361285	0.0213977	9.42e-08	4.12e-05	0.00179705
NC_036783.1	snp_18248	28492143	LOC101475668	-0.37732	-0.356989	-0.0203313	1.16e-07	5.07e-05	0.00179705
NC_036783.1	snp_18249	28492180	LOC101485919	-0.344979	-0.31409	-0.0308888	2.71e-06	0.00115926	0.00297308
NC_036783.1	snp_18250	28492219	LOC101475668	0.352873	0.270434	0.0824393	4.81e-06	0.00210207	0.00179705
NC_036783.1	snp_18251	28492500	LOC101475668	0.382682	0.361285	0.0213977	9.42e-08	4.12e-05	0.00179705
NC_036783.1	snp_18252	28492957	LOC101475668	-0.37732	-0.356989	-0.0203313	1.16e-07	5.07e-05	0.00179705
NC_036783.1	snp_18256	28493754	LOC101475668	-0.292543	-0.267243	-0.0253005	1.66e-06	0.000723392	0.00179705
NC_036783.1	snp_18257	28495456	LOC112434790	0.210615	0.180981	0.029634	8.1e-07	0.000347353	0.013135
NC_036783.1	snp_18273	28529898	LOC112429976	0.308821	0.270736	0.0380849	3.11e-07	0.000136278	0.00668216
NC_036783.1	snp_18273	28529898	LOC101485919	0.325711	0.300441	0.0252699	1.12e-07	4.79e-05	0.00297308
NC_036783.1	snp_18276	28530020	LOC106674727	0.424334	0.374023	0.0503106	5.5e-06	0.00240271	0.000744002
NC_036783.1	snp_18277	28530048	LOC106674727	0.435787	0.39088	0.0449075	2.41e-06	0.00105186	0.000744002
NC_036783.1	snp_18282	28531062	LOC112434765	0.517116	0.495993	0.0211223	3.25e-06	0.0014242	0.0334122
NC_036783.1	snp_18282	28531062	LOC112434790	0.417826	0.405188	0.0126381	1.17e-06	0.000500415	0.013135
NC_036783.1	snp_18288	28531192	alg1	0.298131	0.208449	0.0896824	4.01e-06	0.00171217	0.00194023
NC_036783.1	snp_18291	28531493	LOC105941023	0.30521	0.259737	0.0454727	2.63e-06	0.00114766	0.0288639
NC_036783.1	snp_18326	28572079	LOC106674727	0.33145	0.233902	0.0975478	4.48e-06	0.00195899	0.000744002
NC_036783.1	snp_18327	28572106	LOC101475668	0.352058	0.306579	0.0454788	1.18e-06	0.000514405	0.00179705
NC_036783.1	snp_18372	29010293	alg1	-0.219521	-0.209147	-0.0103735	6.46e-08	2.76e-05	0.00194023
NC_036784.1	snp_18953	5451431	LOC112434885	0.506719	0.377549	0.12917	1.06e-05	0.000782646	0.0225318
NC_036784.1	snp_18959	5585668	LOC112434864	-1.13281	-0.730595	-0.402214	1.04e-05	0.000772494	0.022317
NC_036784.1	snp_19150	9099724	tmf1	0.112107	0.0821498	0.0299573	1.43e-05	0.00174218	0.0381726
NC_036784.1	snp_19266	10399533	LOC101477155	0.745948	0.720353	0.0255947	4.71e-11	8.9e-09	2.89e-06
NC_036784.1	snp_19420	11587888	glrx	-0.170593	-0.150545	-0.0200483	1.6e-06	0.000375976	0.0138354
NC_036784.1	snp_19506	12017506	LOC105940781	0.382001	0.354789	0.0272116	4.55e-07	8.82e-05	0.000576522
NC_036784.1	snp_19507	12017564	LOC105940781	-0.464546	-0.450511	-0.0140346	2.74e-08	5.32e-06	0.000576522
NC_036784.1	snp_19508	12018816	LOC105940781	-0.464814	-0.44766	-0.0171542	8.41e-08	1.63e-05	0.000576522
NC_036784.1	snp_19793	14674106	rassf5	-0.507804	-0.457236	-0.0505676	2.81e-06	0.000708364	0.0211209
NC_036784.1	snp_20033	16516637	LOC101469706	0.240168	0.223651	0.0165172	1.29e-06	0.000379879	0.0139255
NC_036784.1	snp_20054	16706473	LOC106675092	0.378665	0.355868	0.0227964	2.64e-07	6.08e-05	0.00357437
NC_036784.1	snp_20058	16733900	LOC106675092	0.630586	0.554367	0.0762183	2.37e-06	0.000544398	0.00357437
NC_036784.1	snp_20165	17320572	necap2	-0.12121	-0.0903763	-0.0308333	1.02e-05	0.0023885	0.0465566
NC_036784.1	snp_20190	17499621	LOC112434845	-0.301718	-0.274606	-0.0271128	1.97e-06	0.000550448	0.0180089
NC_036784.1	snp_20201	17567171	med20	-0.172883	-0.127998	-0.0448846	9.55e-06	0.00194814	0.0407748
NC_036784.1	snp_20215	17857959	capzb	0.203193	0.166845	0.0363477	7.98e-06	0.00171641	0.0379113
NC_036784.1	snp_20277	18352902	LOC101472529	-0.98024	-0.642271	-0.337969	1.14e-05	0.00216116	0.0435687
NC_036784.1	snp_20339	18719803	LOC101481918	0.3285	0.217597	0.110903	6.49e-06	0.00114872	0.0288639
NC_036784.1	snp_20628	22060297	slmap	0.385274	0.359015	0.0262593	3.03e-08	6.6e-06	0.000662628
NC_036784.1	snp_20713	22451610	LOC101470700	-0.981607	-0.95132	-0.0302871	9.46e-08	2e-05	2.47e-07
NC_036784.1	snp_20714	22452752	LOC101470700	-0.981163	-0.982344	0.00118052	1.67e-08	3.53e-06	2.47e-07
NC_036784.1	snp_20715	22453070	LOC101470700	-0.96431	-0.950767	-0.0135437	1.45e-08	3.06e-06	2.47e-07
NC_036784.1	snp_20716	22453339	LOC101470700	-1.06439	-1.04263	-0.0217607	7.57e-09	1.6e-06	2.47e-07
NC_036784.1	snp_20717	22453595	LOC101470700	1.15101	1.11408	0.0369377	2.43e-09	5.13e-07	2.47e-07
NC_036784.1	snp_20718	22453661	LOC101470700	-0.968324	-0.933144	-0.0351801	7.4e-08	1.56e-05	2.47e-07
NC_036784.1	snp_20719	22453892	LOC101470700	1.0641	0.976963	0.0871367	8.27e-08	1.74e-05	2.47e-07
NC_036784.1	snp_20720	22453918	LOC101470700	1.19073	1.04015	0.15058	6.48e-07	0.000136702	2.47e-07
NC_036784.1	snp_20722	22454481	LOC101470700	-1.15684	-1.17726	0.02042	1.54e-11	3.24e-09	2.47e-07
NC_036784.1	snp_20723	22456398	LOC101470700	-1.07062	-1.0902	0.0195755	2.62e-12	5.53e-10	2.47e-07
NC_036784.1	snp_20724	22456455	LOC101470700	-0.82042	-0.81417	-0.00624998	7.42e-09	1.56e-06	2.47e-07
NC_036784.1	snp_20725	22456623	LOC101470700	0.773397	0.688566	0.0848316	1.36e-06	0.000287655	2.47e-07
NC_036784.1	snp_20726	22457441	LOC101470700	0.56121	0.443406	0.117804	9.33e-06	0.0019692	2.47e-07
NC_036784.1	snp_20771	22781618	LOC101476025	-0.88913	-0.901288	0.0121578	2.14e-14	4.67e-12	5.97e-09
NC_036784.1	snp_20772	22781623	LOC101476025	-0.955725	-0.970019	0.0142933	2.36e-11	5.15e-09	5.97e-09
NC_036784.1	snp_20773	22781940	LOC101476025	-1.04657	-1.05281	0.00624222	7.42e-12	1.62e-09	5.97e-09
NC_036784.1	snp_20774	22781969	LOC101476025	0.955725	0.970019	-0.0142933	2.36e-11	5.15e-09	5.97e-09
NC_036784.1	snp_20775	22782056	LOC101476025	0.906691	0.924353	-0.0176622	2.99e-12	6.52e-10	5.97e-09
NC_036784.1	snp_20776	22782134	LOC101476025	0.955725	0.970019	-0.0142933	2.36e-11	5.15e-09	5.97e-09
NC_036784.1	snp_20777	22782181	LOC101476025	0.922776	0.942378	-0.0196013	3.28e-13	7.16e-11	5.97e-09
NC_036784.1	snp_20778	22782238	LOC101476025	0.922776	0.942378	-0.0196013	3.28e-13	7.16e-11	5.97e-09
NC_036784.1	snp_20779	22782676	LOC101476025	0.922776	0.942378	-0.0196013	3.28e-13	7.16e-11	5.97e-09
NC_036784.1	snp_20780	22783169	LOC101476025	0.922776	0.942378	-0.0196013	3.28e-13	7.16e-11	5.97e-09
NC_036784.1	snp_20781	22783214	LOC101476025	0.978899	1.00332	-0.0244191	7.8e-13	1.7e-10	5.97e-09
NC_036784.1	snp_20782	22783262	LOC101476025	-0.922776	-0.942378	0.0196013	3.28e-13	7.16e-11	5.97e-09
NC_036784.1	snp_20783	22783273	LOC101476025	1.05306	1.06146	-0.00840797	1.16e-11	2.52e-09	5.97e-09
NC_036784.1	snp_20784	22783282	LOC101476025	1.05306	1.06146	-0.00840797	1.16e-11	2.52e-09	5.97e-09
NC_036784.1	snp_20785	22783319	LOC101476025	1.05306	1.06146	-0.00840797	1.16e-11	2.52e-09	5.97e-09
NC_036784.1	snp_20786	22783337	LOC101476025	0.955725	0.970019	-0.0142933	2.36e-11	5.15e-09	5.97e-09
NC_036784.1	snp_20787	22783511	LOC101476025	1.05306	1.06146	-0.00840797	1.16e-11	2.52e-09	5.97e-09
NC_036784.1	snp_20788	22783679	LOC101476025	0.955725	0.970019	-0.0142933	2.36e-11	5.15e-09	5.97e-09
NC_036784.1	snp_20789	22783714	LOC101476025	1.05306	1.06146	-0.00840797	1.16e-11	2.52e-09	5.97e-09
NC_036784.1	snp_20791	22791603	LOC101476025	-0.977999	-0.951279	-0.0267192	1.94e-09	4.24e-07	5.97e-09
NC_036784.1	snp_20793	22812025	LOC101476025	1.00066	0.897179	0.103483	5.15e-07	0.000112298	5.97e-09
NC_036784.1	snp_21209	29360057	LOC101477347	0.195017	0.159002	0.0360149	1.1e-08	1.25e-06	0.000172095
NC_036784.1	snp_21281	30232297	LOC101483071	-0.272399	-0.220824	-0.0515749	3.97e-06	0.00040047	0.014351
NC_036784.1	snp_21346	31615532	nckap1l	0.31653	0.250123	0.0664066	8.71e-06	0.00209055	0.0427293
NC_036784.1	snp_21466	32988905	LOC101472954	0.737045	0.741907	-0.00486208	7.12e-09	1.82e-06	8.53e-08
NC_036784.1	snp_21467	32994349	LOC101472954	0.943381	0.957022	-0.0136412	6.08e-13	1.56e-10	8.53e-08
NC_036784.1	snp_21468	32995603	LOC101472954	-0.652327	-0.479137	-0.17319	6.54e-06	0.00167345	8.53e-08
NC_036784.1	snp_21469	33000472	LOC101472954	-0.776296	-0.750666	-0.0256295	1.89e-08	4.83e-06	8.53e-08
NC_036784.1	snp_21486	33021554	LOC101472067	1.38492	1.2177	0.167213	1e-05	0.00250776	1.92e-05
NC_036784.1	snp_21509	33051524	LOC101472067	-1.38738	-1.30756	-0.0798188	4.51e-07	0.000112748	1.92e-05
NC_036784.1	snp_21518	33052268	LOC101472067	1.51003	1.44232	0.0677109	1.15e-06	0.000286482	1.92e-05
NC_036784.1	snp_21520	33052280	LOC101472067	1.2826	1.26411	0.0184937	1.96e-06	0.000490583	1.92e-05
NC_036784.1	snp_21522	33052327	LOC101472067	1.59994	1.53659	0.0633466	6.26e-07	0.000156429	1.92e-05
NC_036784.1	snp_21523	33052573	LOC101472067	-1.59994	-1.53659	-0.0633466	6.26e-07	0.000156429	1.92e-05
NC_036784.1	snp_21530	33052784	LOC101472067	-1.18205	-1.17525	-0.00679548	8.87e-10	2.22e-07	1.92e-05
NC_036784.1	snp_21531	33052791	LOC101472067	-1.28159	-1.27914	-0.00244673	3.32e-10	8.3e-08	1.92e-05
NC_036784.1	snp_21542	33076922	LOC101472067	-0.909038	-0.772295	-0.136743	1.42e-06	0.000355793	1.92e-05
NC_036784.1	snp_21544	33079774	LOC101472067	-0.917839	-0.784962	-0.132877	1.78e-06	0.000445797	1.92e-05
NC_036784.1	snp_21545	33091076	LOC101472067	-0.930102	-0.736823	-0.193279	3.34e-06	0.000834421	1.92e-05
NC_036785.1	snp_21789	92709	LOC101478005	0.35659	0.340796	0.0157949	9.88e-08	1.41e-05	0.00120385
NC_036785.1	snp_21850	459492	LOC101478005	0.811113	0.523807	0.287306	9.44e-06	0.00134937	0.00120385
NC_036785.1	snp_22046	2657333	ubl5	-0.176578	-0.134738	-0.0418403	5.83e-06	0.00132307	0.0319069
NC_036785.1	snp_22126	2863229	LOC101487139	0.403044	0.196505	0.206539	3.14e-06	0.000884968	0.0245639
NC_036785.1	snp_22367	5707758	LOC101476883	-0.260162	-0.228106	-0.0320562	6.16e-06	0.00115764	0.00330427
NC_036785.1	snp_22369	5724154	LOC101476883	0.278789	0.26725	0.0115392	2.92e-07	5.48e-05	0.00330427
NC_036785.1	snp_22380	5727733	LOC101476883	-0.219507	-0.185624	-0.0338824	1.35e-05	0.00254379	0.00330427
NC_036785.1	snp_22381	5727772	LOC101476883	-0.25944	-0.234538	-0.024902	8.69e-06	0.00163405	0.00330427
NC_036785.1	snp_22382	5727798	LOC101476883	-0.244688	-0.225597	-0.0190909	2.37e-06	0.000444669	0.00330427
NC_036785.1	snp_22389	5768827	LOC111501121	0.116713	0.104735	0.0119775	5.35e-06	0.00090917	0.0249681
NC_036785.1	snp_22409	5945908	LOC112434922	-0.247964	-0.184679	-0.0632851	1.07e-05	0.00175985	0.00668036
NC_036785.1	snp_22413	5949604	LOC112434922	0.189135	0.164192	0.0249435	8.29e-07	0.000135893	0.00668036
NC_036785.1	snp_22561	8197475	LOC101464967	-0.422393	-0.329153	-0.0932394	1.43e-06	0.000270909	0.00347013
NC_036785.1	snp_22592	8292909	LOC101464967	0.440492	0.382376	0.0581153	3.11e-07	5.88e-05	0.00347013
NC_036785.1	snp_22601	8713839	LOC101470447	1.08668	-0.000430015	1.08711	3.2e-06	0.000540253	0.0177358
NC_036785.1	snp_22663	8986652	LOC101471411	0.227126	0.202451	0.0246756	1.07e-06	0.000180237	0.00826675
NC_036785.1	snp_22819	11168179	LOC112435013	0.275972	0.231126	0.0448451	9.27e-06	0.0018448	0.0396507
NC_036785.1	snp_22823	11168881	LOC101463630	0.502988	0.403763	0.0992248	9.35e-06	0.0018701	0.0204568
NC_036785.1	snp_22824	11169058	LOC101463630	0.511431	0.437991	0.0734405	3.36e-06	0.000672321	0.0204568
NC_036785.1	snp_22879	11558506	LOC101464499	-0.129361	-0.111264	-0.0180965	2.49e-06	0.0004956	0.0167553
NC_036785.1	snp_22879	11558506	rps19bp1	-0.0693766	-0.0504604	-0.0189161	2.83e-06	0.000563837	0.0181374
NC_036785.1	snp_23378	17507353	slc25a4	0.434392	0.301708	0.132684	4.39e-06	0.000938918	0.0254971
NC_036785.1	snp_23378	17507353	LOC101484677	0.466629	0.304525	0.162104	3.59e-06	0.000763638	0.0221434
NC_036785.1	snp_23378	17507353	LOC101484964	0.438572	0.313209	0.125363	3.19e-06	0.000679875	0.0205593
NC_036785.1	snp_23423	17841432	LOC106676545	0.912303	0.796183	0.116121	6.35e-06	0.00123247	3.47e-05
NC_036785.1	snp_23432	17884750	LOC106676545	0.838713	0.781952	0.0567609	5.31e-06	0.00102971	3.47e-05
NC_036785.1	snp_23434	17918169	bdh2	-0.494404	-0.329172	-0.165232	6.3e-06	0.000982606	0.0180127
NC_036785.1	snp_23435	17923939	LOC106676545	1.73562	1.79166	-0.0560412	9.13e-10	1.77e-07	3.47e-05
NC_036785.1	snp_23437	17941149	bdh2	-0.554245	-0.329317	-0.224928	1.09e-05	0.00170332	0.0180127
NC_036785.1	snp_23437	17941149	LOC106676545	1.13764	1.15108	-0.0134368	3e-07	5.81e-05	3.47e-05
NC_036785.1	snp_23438	17947921	LOC106676545	-0.874384	-0.902152	0.0277681	9.38e-10	1.82e-07	3.47e-05
NC_036785.1	snp_23439	17948085	LOC106676545	1.73562	1.79166	-0.0560412	9.13e-10	1.77e-07	3.47e-05
NC_036785.1	snp_23442	17948306	LOC106676545	1.55869	1.44133	0.117361	5.08e-07	9.86e-05	3.47e-05
NC_036785.1	snp_23443	17948411	LOC106676545	1.73562	1.79166	-0.0560412	9.13e-10	1.77e-07	3.47e-05
NC_036785.1	snp_23444	17948418	bdh2	-0.578102	-0.414317	-0.163785	3.54e-06	0.000551506	0.0180127
NC_036785.1	snp_23444	17948418	LOC106676545	1.0255	0.900935	0.124561	1.07e-05	0.00206727	3.47e-05
NC_036785.1	snp_23445	17960954	bdh2	0.554245	0.329317	0.224928	1.09e-05	0.00170332	0.0180127
NC_036785.1	snp_23445	17960954	LOC106676545	-1.13764	-1.15108	0.0134368	3e-07	5.81e-05	3.47e-05
NC_036785.1	snp_23446	17961278	bdh2	-0.555102	-0.367622	-0.18748	1.05e-05	0.0016331	0.0180127
NC_036785.1	snp_23456	17966319	LOC106676545	1.73562	1.79166	-0.0560412	9.13e-10	1.77e-07	3.47e-05
NC_036785.1	snp_23457	17966350	LOC106676545	1.73562	1.79166	-0.0560412	9.13e-10	1.77e-07	3.47e-05
NC_036785.1	snp_23458	17966582	LOC106676545	1.73562	1.79166	-0.0560412	9.13e-10	1.77e-07	3.47e-05
NC_036785.1	snp_23460	17967118	LOC106676545	1.13764	1.15108	-0.0134368	3e-07	5.81e-05	3.47e-05
NC_036785.1	snp_23460	17967118	bdh2	-0.554245	-0.329317	-0.224928	1.09e-05	0.00170332	0.0180127
NC_036785.1	snp_23461	17967267	LOC106676545	1.0255	0.900935	0.124561	1.07e-05	0.00206727	3.47e-05
NC_036785.1	snp_23461	17967267	bdh2	-0.578102	-0.414317	-0.163785	3.54e-06	0.000551506	0.0180127
NC_036785.1	snp_23462	17967941	LOC106676545	0.85646	0.793727	0.0627339	9.74e-06	0.00188976	3.47e-05
NC_036785.1	snp_23468	17970141	bdh2	0.554245	0.329317	0.224928	1.09e-05	0.00170332	0.0180127
NC_036785.1	snp_23468	17970141	LOC106676545	-1.13764	-1.15108	0.0134368	3e-07	5.81e-05	3.47e-05
NC_036785.1	snp_23470	17970256	LOC106676545	0.992586	0.933574	0.0590121	5.65e-07	0.000109557	3.47e-05
NC_036785.1	snp_23470	17970256	bdh2	-0.486423	-0.299582	-0.186841	1.43e-05	0.00223698	0.0180127
NC_036785.1	snp_23475	18075886	bdh2	0.469585	0.319394	0.150192	1.65e-05	0.00257411	0.0180127
NC_036785.1	snp_23488	19097554	LOC101483183	1.1664	1.23543	-0.069026	1.43e-07	1.83e-05	0.00143419
NC_036785.1	snp_23489	19097705	LOC101483183	1.20358	1.28795	-0.084364	5.85e-07	7.49e-05	0.00143419
NC_036785.1	snp_23491	19098421	LOC101483183	-1.01724	-1.07706	0.0598237	3.25e-06	0.000415885	0.00143419
NC_036785.1	snp_23492	19098869	LOC101483183	-1.03556	-1.11618	0.0806141	2.96e-06	0.000378656	0.00143419
NC_036785.1	snp_23499	19099961	LOC101483183	1.01724	1.07706	-0.0598237	3.25e-06	0.000415885	0.00143419
NC_036785.1	snp_23501	19099994	LOC101483183	1.5998	1.5253	0.0745	7e-07	8.96e-05	0.00143419
NC_036785.1	snp_23505	19103061	LOC101483183	1.22003	1.05499	0.165045	8.17e-06	0.00104562	0.00143419
NC_036785.1	snp_23508	19103120	LOC101483183	1.20358	1.28795	-0.084364	5.85e-07	7.49e-05	0.00143419
NC_036785.1	snp_23509	19103121	LOC101483183	1.0306	1.07787	-0.0472736	2.13e-06	0.000273221	0.00143419
NC_036785.1	snp_23609	20094798	LOC101487208	0.106716	0.0963043	0.0104113	3.89e-07	7.63e-05	0.00427632
NC_036785.1	snp_23609	20094798	lcorl	0.21328	0.172665	0.0406148	6.32e-06	0.00124602	0.030652
NC_036785.1	snp_23618	20413019	lcorl	0.381944	0.294137	0.0878076	1.16e-05	0.00227858	0.030652
NC_036785.1	snp_23645	20526855	tmem134	-0.190831	-0.144039	-0.0467923	1.26e-05	0.00210981	0.0429398
NC_036785.1	snp_23684	21338264	LOC106675973	-0.473668	-0.313783	-0.159885	9.6e-06	0.00210289	0.04289
NC_036785.1	snp_23780	22048941	LOC101487803	-0.267812	-0.208808	-0.0590042	4.62e-06	0.0011098	0.0282703
NC_036785.1	snp_24028	24364447	LOC101479472	-0.23171	-0.185558	-0.0461525	1.25e-06	0.000308075	0.0120049
NC_036785.1	snp_24146	25345859	trappc5	-0.124085	-0.094945	-0.0291404	3.04e-06	0.000751482	0.021996
NC_036785.1	snp_24493	28020317	LOC101481973	0.49504	0.41903	0.0760105	1.25e-06	0.000465383	3.32e-08
NC_036785.1	snp_24494	28020851	LOC101481973	1.13405	1.09545	0.0385995	9.75e-14	3.64e-11	3.32e-08
NC_036785.1	snp_24496	28021167	LOC101481973	0.891396	0.814252	0.0771448	4.32e-07	0.000161069	3.32e-08
NC_036785.1	snp_24498	28025760	LOC101481973	0.593616	0.474216	0.119399	1.89e-06	0.000705707	3.32e-08
NC_036785.1	snp_24513	28155269	LOC101481973	0.832686	0.735864	0.096822	3.3e-06	0.00122916	3.32e-08
NC_036785.1	snp_24597	28584633	LOC101475983	1.72783	-0.00665948	1.73449	7.51e-08	3.14e-05	0.00212352
NC_036785.1	snp_24621	28659080	LOC101484724	0.139229	0.117034	0.0221948	4.56e-06	0.00171459	0.0379113
NC_036785.1	snp_24711	29157623	tk1	-0.355871	-0.360664	0.0047939	1.39e-07	4.63e-05	0.00290287
NC_036785.1	snp_24716	29196055	aspscr1	-0.434618	-0.36583	-0.0687873	4.71e-06	0.00189447	0.0402669
NC_036785.1	snp_24891	30010933	as3mt	0.266579	0.213049	0.0535305	9e-06	0.00269957	0.0499577
NC_036785.1	snp_24995	30967845	fopnl	-0.236946	-0.210397	-0.0265494	8.1e-07	0.00017261	0.00797416
NC_036785.1	snp_25003	30998211	fopnl	-0.249134	-0.204496	-0.0446382	2.14e-06	0.000456314	0.00797416
NC_036785.1	snp_25003	30998211	htra3	-0.230164	-0.205907	-0.0242575	3.85e-06	0.000458421	0.0157542
NC_036785.1	snp_25003	30998211	LOC101478426	-0.747175	-0.694066	-0.053109	5.27e-07	8.43e-05	0.00456461
NC_036785.1	snp_25003	30998211	LOC101467130	-0.448839	-0.372218	-0.0766218	8.9e-06	0.00245629	0.0472337
NC_036785.1	snp_25003	30998211	nde1	-0.143747	-0.109137	-0.0346097	3.18e-06	0.000625993	0.01942
NC_036785.1	snp_25531	37734372	LOC101469414	-0.179391	-0.154753	-0.0246373	2.78e-06	0.00110586	0.0282311
NC_036785.1	snp_25545	37811372	LOC112435007	0.312951	0.231765	0.0811868	5.93e-06	0.00225167	0.0449006
NC_036785.1	snp_25762	38521602	LOC101469958	0.113224	0.0886313	0.0245924	6.18e-06	0.00246101	0.0472559
NC_036786.1	snp_26120	3615611	ttc38	0.258151	0.229931	0.0282199	1.34e-05	0.00189227	0.0402669
NC_036786.1	snp_26141	3913679	LOC101479900	-0.171818	-0.122446	-0.0493721	1.4e-05	0.00185116	0.000518797
NC_036786.1	snp_26143	3914386	LOC101479900	0.169375	0.132633	0.0367426	6.53e-06	0.000861822	0.000518797
NC_036786.1	snp_26144	3914894	LOC101479900	-0.169375	-0.132633	-0.0367426	6.53e-06	0.000861822	0.000518797
NC_036786.1	snp_26145	3915054	LOC101479900	0.187208	0.195442	-0.00823332	3.54e-08	4.67e-06	0.000518797
NC_036786.1	snp_26146	3915092	LOC101479900	-0.171818	-0.122446	-0.0493721	1.4e-05	0.00185116	0.000518797
NC_036786.1	snp_26147	3915644	LOC101479900	0.168846	0.141743	0.0271037	3.48e-06	0.000459792	0.000518797
NC_036786.1	snp_26148	3916015	LOC101479900	0.171818	0.122446	0.0493721	1.4e-05	0.00185116	0.000518797
NC_036786.1	snp_26154	3930794	LOC101479900	-0.219746	-0.21732	-0.0024262	2.1e-07	2.77e-05	0.000518797
NC_036786.1	snp_26155	4012373	LOC101479900	-0.219746	-0.21732	-0.0024262	2.1e-07	2.77e-05	0.000518797
NC_036786.1	snp_26162	4287983	rxylt1	0.167498	0.139184	0.028314	9.45e-06	0.00116199	0.0290417
NC_036786.1	snp_26316	6129745	LOC101470948	0.199622	0.157426	0.0421961	1.26e-05	0.00226396	0.0450256
NC_036786.1	snp_26316	6129745	spty2d1	0.146659	0.129238	0.0174215	8.47e-06	0.00141374	0.0333635
NC_036786.1	snp_26391	7379317	LOC101473278	0.85429	0.798867	0.0554228	2.08e-06	0.000224856	0.00248075
NC_036786.1	snp_26392	7379440	LOC101473278	0.961317	0.987349	-0.0260316	3.53e-07	3.82e-05	0.00248075
NC_036786.1	snp_26397	7466466	LOC101473278	0.770613	0.644233	0.12638	9.91e-06	0.00106998	0.00248075
NC_036786.1	snp_26486	8511116	LOC101466815	0.251612	0.260987	-0.0093748	1.15e-06	0.000257154	0.0106483
NC_036786.1	snp_26527	8742864	itpr2	0.261862	0.246678	0.0151839	6.19e-08	1.13e-05	0.00100044
NC_036786.1	snp_26527	8742864	LOC101484138	-0.176268	-0.14724	-0.0290274	8.87e-06	0.00207606	0.0425692
NC_036786.1	snp_26527	8742864	LOC101468239	-0.401509	-0.3032	-0.0983086	1.4e-05	0.00257092	0.0486044
NC_036786.1	snp_26562	9136045	LOC101479449	0.254264	0.198561	0.0557032	2.33e-06	0.000575175	0.0184321
NC_036786.1	snp_26565	9371847	LOC101471679	-0.75466	-0.69358	-0.0610798	6.38e-07	0.000154508	3.62e-05
NC_036786.1	snp_26565	9371847	LOC101471386	0.476885	0.452487	0.0243975	5.4e-08	1.31e-05	3.66e-08
NC_036786.1	snp_26565	9371847	LOC106674752	-0.642092	-0.535722	-0.10637	5.44e-06	0.00131705	2.26e-08
NC_036786.1	snp_26568	9382306	LOC101471386	-0.522302	-0.511135	-0.0111676	4.81e-12	1.17e-09	3.66e-08
NC_036786.1	snp_26569	9383845	LOC101471386	-0.522302	-0.511135	-0.0111676	4.81e-12	1.17e-09	3.66e-08
NC_036786.1	snp_26572	9385940	LOC101471386	0.446837	0.442422	0.004415	4.16e-09	1.01e-06	3.66e-08
NC_036786.1	snp_26573	9386020	LOC101471386	0.499967	0.498379	0.00158889	2.54e-11	6.14e-09	3.66e-08
NC_036786.1	snp_26573	9386020	LOC101471679	-0.680264	-0.582795	-0.0974685	2.25e-06	0.000545306	3.62e-05
NC_036786.1	snp_26575	9386273	LOC101471386	0.532106	0.520087	0.0120196	6.66e-12	1.61e-09	3.66e-08
NC_036786.1	snp_26576	9386324	LOC101471386	0.513457	0.508041	0.00541548	2.4e-11	5.82e-09	3.66e-08
NC_036786.1	snp_26577	9387465	LOC101471386	-0.51885	-0.50843	-0.0104193	1.74e-13	4.2e-11	3.66e-08
NC_036786.1	snp_26578	9387636	LOC101471386	-0.344276	-0.259467	-0.0848085	7.83e-06	0.00189588	3.66e-08
NC_036786.1	snp_26580	9389131	LOC101471386	-0.427629	-0.354756	-0.0728726	1.48e-06	0.000358838	3.66e-08
NC_036786.1	snp_26593	9411559	LOC101471679	-0.788659	-0.748459	-0.0401999	1.66e-07	4.02e-05	3.62e-05
NC_036786.1	snp_26594	9411564	LOC101471679	0.808906	0.795959	0.0129476	7.72e-10	1.87e-07	3.62e-05
NC_036786.1	snp_26596	9417840	LOC101471679	0.72147	0.574912	0.146558	7.78e-06	0.00188347	3.62e-05
NC_036786.1	snp_26596	9417840	LOC106674752	0.649039	0.490713	0.158327	9.86e-06	0.00238542	2.26e-08
NC_036786.1	snp_26602	9418936	LOC101471679	-0.77164	-0.689628	-0.0820122	1.88e-06	0.000454574	3.62e-05
NC_036786.1	snp_26605	9420729	LOC106674752	1.34756	1.31459	0.0329715	8.75e-14	2.12e-11	2.26e-08
NC_036786.1	snp_26605	9420729	LOC101471679	1.1772	0.936121	0.241083	9.11e-07	0.000220376	3.62e-05
NC_036786.1	snp_26618	9525738	LOC106674752	0.793456	0.779761	0.0136947	9.04e-08	2.19e-05	2.26e-08
NC_036786.1	snp_26619	9526119	LOC106674752	-0.793456	-0.779761	-0.0136947	9.04e-08	2.19e-05	2.26e-08
NC_036786.1	snp_26622	9526622	LOC106674752	0.673897	0.575152	0.0987446	5.32e-06	0.00128629	2.26e-08
NC_036786.1	snp_26652	9872714	LOC106674752	-0.793584	-0.701933	-0.0916515	2.22e-06	0.000537144	2.26e-08
NC_036786.1	snp_26883	12360150	LOC101486127	0.29296	0.245779	0.0471806	1.4e-06	0.000244256	0.0103398
NC_036786.1	snp_26987	13962251	LOC101468089	0.650409	0.537952	0.112457	4.61e-06	0.000724419	0.0214851
NC_036786.1	snp_27051	14392043	tmem258	-0.256274	-0.195886	-0.0603887	6.53e-06	0.00143632	0.0335845
NC_036786.1	snp_27296	17528062	twf1	-0.145597	-0.125275	-0.0203225	2.63e-06	0.00029665	0.0117265
NC_036786.1	snp_27345	18327862	LOC101478621	0.352855	0.234465	0.11839	1.33e-06	0.000130267	0.00087444
NC_036786.1	snp_27355	18572175	LOC101478621	-0.596038	-0.415382	-0.180656	9.63e-08	9.44e-06	0.00087444
NC_036786.1	snp_27356	18573960	LOC101478621	-0.477962	-0.207828	-0.270133	5.95e-06	0.00058324	0.00087444
NC_036786.1	snp_27410	20118449	LOC101466955	0.229521	0.214838	0.0146831	1.06e-07	2.11e-05	0.00157083
NC_036786.1	snp_27410	20118449	sin3a	0.237556	0.150906	0.0866496	7.12e-06	0.00140211	0.0239607
NC_036786.1	snp_27503	20618599	LOC101468333	0.258271	0.235428	0.0228425	9.25e-07	0.00018694	0.0012545
NC_036786.1	snp_27504	20619527	LOC101468333	0.258271	0.235428	0.0228425	9.25e-07	0.00018694	0.0012545
NC_036786.1	snp_27505	20619551	LOC101468333	0.226861	0.162017	0.0648442	9.52e-06	0.00192385	0.0012545
NC_036786.1	snp_27507	20619757	LOC101468333	0.232777	0.188699	0.0440783	4.52e-06	0.000913754	0.0012545
NC_036786.1	snp_27510	20619921	LOC101468333	0.256188	0.222947	0.0332415	3.03e-06	0.000612883	0.0012545
NC_036786.1	snp_27512	20619968	LOC101468333	-0.258271	-0.235428	-0.0228425	9.25e-07	0.00018694	0.0012545
NC_036786.1	snp_27513	20621046	LOC101468333	-0.258271	-0.235428	-0.0228425	9.25e-07	0.00018694	0.0012545
NC_036786.1	snp_27514	20622097	LOC101468333	0.266827	0.26183	0.00499649	7.4e-08	1.5e-05	0.0012545
NC_036786.1	snp_27525	20820260	efcab10	-0.147773	-0.154424	0.00665103	6.15e-07	0.000157562	0.00738991
NC_036786.1	snp_27525	20820260	sin3a	0.220819	0.176797	0.0440218	4.34e-06	0.000854847	0.0239607
NC_036786.1	snp_27525	20820260	lg7h11orf58	-0.0820192	-0.0800431	-0.00197604	5.39e-06	0.00108837	0.0279574
NC_036786.1	snp_27562	21144010	LOC101482952	-0.783716	-0.64785	-0.135866	9.79e-06	0.00237882	0.0152853
NC_036786.1	snp_27575	21189107	LOC101482952	-0.59029	-0.462793	-0.127498	1.81e-06	0.000439296	0.0152853
NC_036786.1	snp_27846	25156032	prr5l	0.1869	0.152052	0.0348486	1.11e-05	0.00221646	0.0444137
NC_036786.1	snp_27846	25156032	LOC101476157	0.173651	0.150441	0.0232103	1.16e-05	0.00189099	0.0402669
NC_036786.1	snp_28018	26740182	LOC101468706	-0.782046	-0.781982	-6.42e-05	3.24e-13	4.63e-11	3.86e-08
NC_036786.1	snp_28018	26740182	LOC101469399	-0.409418	-0.372573	-0.0368454	8.82e-07	0.000126139	0.00628138
NC_036786.1	snp_28019	26740264	LOC101468706	0.782046	0.781982	6.42e-05	3.24e-13	4.63e-11	3.86e-08
NC_036786.1	snp_28019	26740264	LOC101469399	0.409418	0.372573	0.0368454	8.82e-07	0.000126139	0.00628138
NC_036786.1	snp_28020	26744730	LOC101469399	-0.409418	-0.372573	-0.0368454	8.82e-07	0.000126139	0.00628138
NC_036786.1	snp_28020	26744730	LOC101468706	-0.782046	-0.781982	-6.42e-05	3.24e-13	4.63e-11	3.86e-08
NC_036786.1	snp_28021	26752715	LOC101468706	0.344828	0.254345	0.0904833	2.34e-06	0.000334815	3.86e-08
NC_036786.1	snp_28023	26778054	LOC101468706	0.636312	0.559601	0.0767102	9.88e-07	0.000141324	3.86e-08
NC_036786.1	snp_28184	29155602	lmbrd2	0.248906	0.188391	0.0605151	1.43e-05	0.00202358	0.0418062
NC_036786.1	snp_28240	30338247	LOC101479365	-0.613131	-0.42661	-0.186521	9.2e-06	0.0013611	0.0325847
NC_036786.1	snp_28288	30636822	LOC101479084	0.221018	0.153027	0.0679908	1.71e-05	0.00252759	0.0481221
NC_036786.1	snp_28324	31280020	LOC101468028	-0.623414	-0.590092	-0.0333223	3.23e-07	4.49e-05	0.00283742
NC_036786.1	snp_28325	31280187	sh3bp2	0.498871	0.387369	0.111502	1.37e-05	0.00228105	0.0452285
NC_036786.1	snp_28325	31280187	brcc3	-0.388314	-0.300239	-0.0880753	3.63e-06	0.000614144	0.0192392
NC_036786.1	snp_28484	33306383	tmem203	0.184886	0.167343	0.017543	4.79e-06	0.000756069	0.022063
NC_036786.1	snp_28766	38270404	LOC101469587	2.37566	-0.00660907	2.38227	9.41e-06	0.00109146	0.0279574
NC_036786.1	snp_28877	39587895	strbp	0.146873	0.102066	0.0448067	1.13e-05	0.00175584	0.0383709
NC_036786.1	snp_29287	43660535	LOC112435168	-0.290778	-0.263586	-0.027192	6.04e-06	0.00129195	0.0314332
NC_036786.1	snp_29349	44191673	traf2	0.379877	0.260018	0.119858	1.25e-05	0.00263368	0.0491704
NC_036786.1	snp_29374	44282032	uhrf2	0.436059	0.235857	0.200203	4.68e-06	0.00112714	0.0285086
NC_036786.1	snp_29525	46388771	zbtb7c	-0.242762	-0.211268	-0.0314937	1.48e-06	0.000279592	0.0112415
NC_036786.1	snp_29577	46822073	agxt2	0.677819	0.684873	-0.00705402	7.53e-08	1.61e-05	0.00130984
NC_036786.1	snp_29635	47489383	LOC101465072	-1.32604	-0.764504	-0.56154	8.31e-06	0.00150349	8.13e-08
NC_036786.1	snp_29637	47489819	LOC101465072	1.73984	1.62762	0.112219	7.91e-13	1.43e-10	8.13e-08
NC_036786.1	snp_29637	47489819	ppef2	0.581418	0.342865	0.238553	2.29e-06	0.000414324	0.0146288
NC_036786.1	snp_29638	47489883	ppef2	0.772037	0.539567	0.23247	6.9e-06	0.00124882	0.0146288
NC_036786.1	snp_29638	47489883	LOC101465072	2.20472	1.98858	0.216139	1.3e-09	2.36e-07	8.13e-08
NC_036786.1	snp_29639	47491424	ppef2	-0.772037	-0.539567	-0.23247	6.9e-06	0.00124882	0.0146288
NC_036786.1	snp_29639	47491424	LOC101465072	-2.20472	-1.98858	-0.216139	1.3e-09	2.36e-07	8.13e-08
NC_036786.1	snp_29762	48709533	dnlz	-0.135528	-0.108927	-0.0266016	7.86e-06	0.00123384	0.0305465
NC_036786.1	snp_29782	49030452	LOC101467366	-0.109961	-0.0909641	-0.0189969	6.04e-06	0.00076092	0.0221434
NC_036786.1	snp_29942	51501877	LOC101465358	-0.515338	-0.483584	-0.0317541	1.8e-06	0.000235846	6.43e-08
NC_036786.1	snp_29943	51503277	LOC101465358	0.546319	0.556031	-0.0097116	8.05e-09	1.06e-06	6.43e-08
NC_036786.1	snp_29945	51503713	LOC101465358	-0.614524	-0.617273	0.00274977	2.35e-10	3.08e-08	6.43e-08
NC_036786.1	snp_29946	51504423	LOC101465358	0.709311	0.728797	-0.0194853	7.94e-13	1.04e-10	6.43e-08
NC_036786.1	snp_29947	51508235	LOC101465358	-0.680473	-0.694255	0.0137813	2.4e-08	3.15e-06	6.43e-08
NC_036786.1	snp_29949	51914937	LOC101465358	-0.446691	-0.355585	-0.0911066	6.42e-06	0.000840709	6.43e-08
NC_036786.1	snp_29960	52028081	LOC101484865	0.212542	0.127067	0.0854752	4.14e-06	0.000513972	0.017167
NC_036786.1	snp_29960	52028081	lhfpl2	-0.395017	-0.298452	-0.0965652	1.94e-06	0.000206036	0.00914701
NC_036786.1	snp_29965	52151829	LOC101482965	0.506823	0.406806	0.100018	7.83e-06	0.000915866	0.0250485
NC_036786.1	snp_29998	52617981	LOC101486269	-0.103077	-0.0798564	-0.0232207	1.71e-05	0.00218429	0.0439651
NC_036786.1	snp_30157	55248308	slc7a5	-0.358492	-0.26138	-0.097112	1.19e-06	0.000192258	0.00868003
NC_036786.1	snp_30157	55248308	usb1	0.148457	0.126933	0.0215245	3.34e-06	0.000534666	0.0176735
NC_036786.1	snp_30173	55505346	LOC101483436	0.212519	0.178436	0.0340823	1.16e-05	0.00161449	0.0364582
NC_036786.1	snp_30284	56546536	mbtps1	-0.121218	-0.0828251	-0.038393	4.52e-06	0.000763943	0.0221434
NC_036786.1	snp_30322	57276087	st3gal2	0.247436	0.223086	0.0243496	2.61e-06	0.000451765	0.0155778
NC_036786.1	snp_30323	57276095	sf3b3	0.530409	0.408241	0.122167	1.12e-05	0.00205463	0.0422654
NC_036786.1	snp_30340	57397135	LOC101474898	-0.263127	-0.252021	-0.011106	1.19e-08	2.07e-06	0.000262345
NC_036786.1	snp_30341	57397354	LOC101474898	-0.23881	-0.197836	-0.0409742	9.17e-07	0.000159567	0.000262345
NC_036786.1	snp_30343	57462547	mbtps1	0.12009	0.0853267	0.0347637	1.25e-05	0.00211129	0.0221434
NC_036786.1	snp_30626	60495312	LOC101468642	-0.680219	0.00641438	-0.686633	1.28e-05	0.00247451	0.0473939
NC_036786.1	snp_30627	60495807	LOC101468642	0.680219	-0.00641438	0.686633	1.28e-05	0.00247451	0.0473939
NC_036786.1	snp_30681	61111310	LOC101476945	-0.563919	-0.49393	-0.0699894	1.89e-06	0.000636045	2.05e-05
NC_036786.1	snp_30682	61111330	LOC101476945	-0.854952	-0.858491	0.00353947	2.66e-10	8.97e-08	2.05e-05
NC_036786.1	snp_30683	61111496	LOC101476945	-0.854952	-0.858491	0.00353947	2.66e-10	8.97e-08	2.05e-05
NC_036786.1	snp_30684	61111673	LOC101476945	-0.854952	-0.858491	0.00353947	2.66e-10	8.97e-08	2.05e-05
NC_036786.1	snp_30685	61111734	LOC101476945	0.805531	0.80195	0.00358179	2.91e-08	9.82e-06	2.05e-05
NC_036786.1	snp_30687	61111794	LOC101476945	-0.854952	-0.858491	0.00353947	2.66e-10	8.97e-08	2.05e-05
NC_036786.1	snp_30688	61111838	LOC101476945	-0.854952	-0.858491	0.00353947	2.66e-10	8.97e-08	2.05e-05
NC_036786.1	snp_30689	61111927	LOC101476945	-0.854952	-0.858491	0.00353947	2.66e-10	8.97e-08	2.05e-05
NC_036786.1	snp_30690	61111979	LOC101476945	-0.854952	-0.858491	0.00353947	2.66e-10	8.97e-08	2.05e-05
NC_036786.1	snp_30691	61112006	LOC101476945	-0.854952	-0.858491	0.00353947	2.66e-10	8.97e-08	2.05e-05
NC_036786.1	snp_30692	61112066	LOC101476945	-0.854952	-0.858491	0.00353947	2.66e-10	8.97e-08	2.05e-05
NC_036786.1	snp_30693	61112129	LOC101476945	-0.854952	-0.858491	0.00353947	2.66e-10	8.97e-08	2.05e-05
NC_036786.1	snp_30694	61112134	LOC101476945	-0.854952	-0.858491	0.00353947	2.66e-10	8.97e-08	2.05e-05
NC_036786.1	snp_30695	61112159	LOC101476945	-0.854952	-0.858491	0.00353947	2.66e-10	8.97e-08	2.05e-05
NC_036786.1	snp_30696	61112206	LOC101476945	-0.854952	-0.858491	0.00353947	2.66e-10	8.97e-08	2.05e-05
NC_036786.1	snp_30697	61112246	LOC101476945	-0.854952	-0.858491	0.00353947	2.66e-10	8.97e-08	2.05e-05
NC_036786.1	snp_30698	61112261	LOC101476945	0.854952	0.858491	-0.00353947	2.66e-10	8.97e-08	2.05e-05
NC_036786.1	snp_30699	61112309	LOC101476945	-0.854952	-0.858491	0.00353947	2.66e-10	8.97e-08	2.05e-05
NC_036786.1	snp_30700	61112315	LOC101476945	-0.854952	-0.858491	0.00353947	2.66e-10	8.97e-08	2.05e-05
NC_036786.1	snp_30701	61112382	LOC101476945	-0.854952	-0.858491	0.00353947	2.66e-10	8.97e-08	2.05e-05
NC_036786.1	snp_30702	61112399	LOC101476945	-0.854952	-0.858491	0.00353947	2.66e-10	8.97e-08	2.05e-05
NC_036786.1	snp_30703	61112413	LOC101476945	-0.854952	-0.858491	0.00353947	2.66e-10	8.97e-08	2.05e-05
NC_036786.1	snp_30704	61112449	LOC101476945	0.854952	0.858491	-0.00353947	2.66e-10	8.97e-08	2.05e-05
NC_036786.1	snp_30705	61112475	LOC101476945	-0.854952	-0.858491	0.00353947	2.66e-10	8.97e-08	2.05e-05
NC_036786.1	snp_30706	61112512	LOC101476945	-0.854952	-0.858491	0.00353947	2.66e-10	8.97e-08	2.05e-05
NC_036786.1	snp_30707	61112518	LOC101476945	-0.854952	-0.858491	0.00353947	2.66e-10	8.97e-08	2.05e-05
NC_036786.1	snp_30708	61112580	LOC101476945	-0.854952	-0.858491	0.00353947	2.66e-10	8.97e-08	2.05e-05
NC_036786.1	snp_30709	61112587	LOC101476945	-0.854952	-0.858491	0.00353947	2.66e-10	8.97e-08	2.05e-05
NC_036786.1	snp_30710	61112594	LOC101476945	-0.854952	-0.858491	0.00353947	2.66e-10	8.97e-08	2.05e-05
NC_036786.1	snp_30712	61112784	LOC101476945	-0.854952	-0.858491	0.00353947	2.66e-10	8.97e-08	2.05e-05
NC_036786.1	snp_30713	61112802	LOC101476945	-0.854952	-0.858491	0.00353947	2.66e-10	8.97e-08	2.05e-05
NC_036786.1	snp_30714	61112829	LOC101476945	-0.823567	-0.822191	-0.00137593	3.9e-09	1.32e-06	2.05e-05
NC_036786.1	snp_30715	61112844	LOC101476945	-0.823567	-0.822191	-0.00137593	3.9e-09	1.32e-06	2.05e-05
NC_036786.1	snp_30716	61112856	LOC101476945	-0.823567	-0.822191	-0.00137593	3.9e-09	1.32e-06	2.05e-05
NC_036786.1	snp_30717	61112888	LOC101476945	-0.823567	-0.822191	-0.00137593	3.9e-09	1.32e-06	2.05e-05
NC_036786.1	snp_30718	61112934	LOC101476945	-0.854952	-0.858491	0.00353947	2.66e-10	8.97e-08	2.05e-05
NC_036786.1	snp_30719	61113095	LOC101476945	-0.854952	-0.858491	0.00353947	2.66e-10	8.97e-08	2.05e-05
NC_036786.1	snp_30720	61113477	LOC101476945	-0.854952	-0.858491	0.00353947	2.66e-10	8.97e-08	2.05e-05
NC_036786.1	snp_30721	61113727	LOC101476945	-0.854952	-0.858491	0.00353947	2.66e-10	8.97e-08	2.05e-05
NC_036786.1	snp_30722	61113793	LOC101476945	-0.854952	-0.858491	0.00353947	2.66e-10	8.97e-08	2.05e-05
NC_036786.1	snp_30723	61113983	LOC101476945	-0.728065	-0.717704	-0.0103609	4.03e-08	1.36e-05	2.05e-05
NC_036786.1	snp_30724	61114354	LOC101476945	0.805531	0.80195	0.00358179	2.91e-08	9.82e-06	2.05e-05
NC_036786.1	snp_30725	61114716	LOC101476945	0.805531	0.80195	0.00358179	2.91e-08	9.82e-06	2.05e-05
NC_036786.1	snp_30726	61115509	LOC101476945	-0.661871	-0.670516	0.00864489	1.27e-07	4.28e-05	2.05e-05
NC_036786.1	snp_30730	61182374	LOC101476945	0.456442	0.297948	0.158495	4.42e-06	0.00149096	2.05e-05
NC_036786.1	snp_30799	61544667	LOC101468339	-0.168259	-0.126584	-0.0416746	5e-06	0.00129128	0.0314332
NC_036786.1	snp_30816	61903272	LOC101482481	1.24187	1.22739	0.0144763	1.59e-10	5.55e-08	3.94e-06
NC_036786.1	snp_30816	61903272	LOC111500750	1.43873	1.38144	0.0572902	2.51e-12	8.78e-10	2.22e-07
NC_036786.1	snp_30817	61903672	LOC101482481	1.33058	1.34408	-0.0134924	1.1e-09	3.87e-07	3.94e-06
NC_036786.1	snp_30817	61903672	LOC111500750	1.53812	1.51119	0.0269314	4.2e-11	1.47e-08	2.22e-07
NC_036786.1	snp_30818	61903940	LOC101482481	-1.08561	-0.927808	-0.157807	2e-06	0.00069834	3.94e-06
NC_036786.1	snp_30820	61904236	LOC101482481	1.04292	1.00872	0.0341989	3.93e-11	1.38e-08	3.94e-06
NC_036786.1	snp_30820	61904236	LOC111500750	1.1883	1.11752	0.0707813	2.57e-12	8.98e-10	2.22e-07
NC_036786.1	snp_30821	61904275	LOC111500750	-1.26401	-1.25506	-0.00894265	1.39e-12	4.86e-10	2.22e-07
NC_036786.1	snp_30821	61904275	LOC101482481	-0.907993	-0.680941	-0.227053	1.65e-06	0.000577838	3.94e-06
NC_036786.1	snp_30824	61904628	LOC111500750	1.08164	0.70349	0.378153	1.15e-06	0.000403962	2.22e-07
NC_036786.1	snp_30825	61904635	LOC101482481	1.14232	0.932012	0.210304	8.52e-08	2.98e-05	3.94e-06
NC_036786.1	snp_30825	61904635	LOC111500750	1.35675	1.11812	0.238622	1.94e-09	6.78e-07	2.22e-07
NC_036786.1	snp_30826	61932825	LOC101482481	1.14232	0.932012	0.210304	8.52e-08	2.98e-05	3.94e-06
NC_036786.1	snp_30826	61932825	LOC111500750	1.35675	1.11812	0.238622	1.94e-09	6.78e-07	2.22e-07
NC_036786.1	snp_30865	61943441	LOC101482651	0.80913	0.746364	0.0627658	5.4e-06	0.0019074	0.0403628
NC_036786.1	snp_30870	61943633	LOC101482481	1.83741	1.24299	0.594424	5.5e-07	0.000192642	3.94e-06
NC_036786.1	snp_30870	61943633	LOC111500750	2.24004	1.94183	0.298213	6.03e-09	2.11e-06	2.22e-07
NC_036786.1	snp_30875	61943983	LOC101482651	0.80913	0.746364	0.0627658	5.4e-06	0.0019074	0.0403628
NC_036786.1	snp_30877	61944268	LOC101482651	0.80913	0.746364	0.0627658	5.4e-06	0.0019074	0.0403628
NC_036786.1	snp_30884	61944769	LOC101482481	-0.96213	-0.735808	-0.226321	1.87e-06	0.000654716	3.94e-06
NC_036786.1	snp_30884	61944769	LOC111500750	-1.14257	-0.913826	-0.228747	1.32e-07	4.63e-05	2.22e-07
NC_036786.1	snp_30885	61944776	LOC101482481	0.96213	0.735808	0.226321	1.87e-06	0.000654716	3.94e-06
NC_036786.1	snp_30885	61944776	LOC111500750	1.14257	0.913826	0.228747	1.32e-07	4.63e-05	2.22e-07
NC_036786.1	snp_30886	61990615	LOC111500750	1.14257	0.913826	0.228747	1.32e-07	4.63e-05	2.22e-07
NC_036786.1	snp_30886	61990615	LOC101482481	0.96213	0.735808	0.226321	1.87e-06	0.000654716	3.94e-06
NC_036786.1	snp_30968	62582678	LOC101487216	0.676882	0.506761	0.170121	3.55e-06	0.00106797	0.0276972
NC_036786.1	snp_30969	62583543	LOC101487509	0.523042	0.409438	0.113604	9.61e-07	0.000288196	0.0114633
NC_036786.1	snp_31067	63755584	LOC101471266	0.495037	0.488008	0.00702843	1.82e-08	3.23e-06	6.58e-07
NC_036786.1	snp_31068	63762111	LOC101471266	0.498384	0.432224	0.0661593	1.11e-05	0.00197351	6.58e-07
NC_036786.1	snp_31069	63773480	LOC101471266	-0.308948	-0.225196	-0.0837517	1.44e-05	0.00256868	6.58e-07
NC_036786.1	snp_31070	63781124	LOC101471266	0.566891	0.566578	0.000312894	9.64e-12	1.72e-09	6.58e-07
NC_036786.1	snp_31071	63781289	LOC101471266	-0.460368	-0.437521	-0.0228469	4.93e-07	8.78e-05	6.58e-07
NC_036786.1	snp_31074	63781548	LOC101471266	0.538294	0.53674	0.00155417	1.72e-07	3.07e-05	6.58e-07
NC_036786.1	snp_31075	64180164	LOC101471266	-0.538294	-0.53674	-0.00155417	1.72e-07	3.07e-05	6.58e-07
NC_036787.1	snp_31201	1545306	myocd	-0.409062	-0.322381	-0.0866811	1.23e-05	0.00150633	0.034669
NC_036787.1	snp_31359	3578117	LOC101470930	-0.344038	-0.341207	-0.00283102	3.62e-07	5e-05	0.000634905
NC_036787.1	snp_31361	3579767	LOC101470930	-0.249151	-0.20831	-0.0408415	6.65e-06	0.000917343	0.000634905
NC_036787.1	snp_31366	3583564	LOC101470930	-0.302581	-0.279019	-0.0235617	7.65e-07	0.000105543	0.000634905
NC_036787.1	snp_31367	3583579	LOC101470930	-0.275315	-0.207245	-0.0680701	1.07e-05	0.00148195	0.000634905
NC_036787.1	snp_31373	3586872	LOC101470930	-0.305977	-0.233869	-0.0721083	7.56e-06	0.00104334	0.000634905
NC_036787.1	snp_31374	3605657	LOC101470930	-0.305977	-0.233869	-0.0721083	7.56e-06	0.00104334	0.000634905
NC_036787.1	snp_31375	3605705	LOC101470930	-0.291911	-0.283023	-0.00888812	4.51e-08	6.23e-06	0.000634905
NC_036787.1	snp_31376	3605714	LOC101470930	0.319501	0.28504	0.0344605	6.56e-07	9.05e-05	0.000634905
NC_036787.1	snp_31377	3605757	LOC101470930	-0.319501	-0.28504	-0.0344605	6.56e-07	9.05e-05	0.000634905
NC_036787.1	snp_31378	3605995	LOC101470930	-0.288138	-0.218198	-0.0699398	6.16e-06	0.000850365	0.000634905
NC_036787.1	snp_31379	3606054	LOC101470930	-0.336538	-0.308983	-0.0275543	9.78e-07	0.000134949	0.000634905
NC_036787.1	snp_31380	3606064	LOC101470930	-0.263287	-0.232105	-0.0311819	5.78e-07	7.97e-05	0.000634905
NC_036787.1	snp_31381	3606127	LOC101470930	-0.222056	-0.170054	-0.0520018	1.31e-05	0.00180532	0.000634905
NC_036787.1	snp_31382	3606276	LOC101470930	-0.289318	-0.258402	-0.0309156	9.58e-07	0.00013221	0.000634905
NC_036787.1	snp_31385	3606671	LOC101470930	-0.238787	-0.183656	-0.0551302	1.46e-05	0.00200875	0.000634905
NC_036787.1	snp_31386	3606774	LOC101470930	-0.213849	-0.192539	-0.0213102	3.36e-06	0.000463885	0.000634905
NC_036787.1	snp_31388	3606911	LOC101470930	-0.268125	-0.265011	-0.00311466	7.03e-08	9.71e-06	0.000634905
NC_036787.1	snp_31389	3606948	LOC101470930	-0.246799	-0.233247	-0.0135513	6.63e-07	9.15e-05	0.000634905
NC_036787.1	snp_31390	4004434	LOC101470930	-0.28692	-0.26782	-0.0190996	2.97e-07	4.1e-05	0.000634905
NC_036787.1	snp_31398	4422255	lmf1	-0.22358	-0.188499	-0.035081	1.65e-05	0.00145075	0.0307743
NC_036787.1	snp_31401	4423437	lmf1	-0.201653	-0.176826	-0.0248275	1.43e-05	0.00125934	0.0307743
NC_036787.1	snp_31529	7130121	LOC101478527	0.550388	0.524558	0.0258305	4.72e-08	1.06e-05	0.000364761
NC_036787.1	snp_31531	7146635	LOC101478527	0.670745	0.64947	0.0212747	1.31e-08	2.95e-06	0.000364761
NC_036787.1	snp_31601	7551326	phkg2	0.21341	0.137185	0.076225	5.08e-06	0.00174159	0.0381726
NC_036787.1	snp_31688	8164618	LOC101474885	0.489131	0.387631	0.1015	1.03e-06	0.000357454	0.0134603
NC_036787.1	snp_31696	8280176	LOC101478425	-0.417716	-0.338215	-0.0795001	5.81e-06	0.00195382	0.0408491
NC_036787.1	snp_31911	9347566	LOC101466896	0.662133	0.658313	0.00382046	4.86e-09	1.69e-06	4.33e-06
NC_036787.1	snp_31922	9469412	LOC101466896	0.900925	0.877313	0.0236126	3.59e-08	1.25e-05	4.33e-06
NC_036787.1	snp_31923	9471354	LOC101466896	0.964408	0.907663	0.0567457	4.03e-09	1.4e-06	4.33e-06
NC_036787.1	snp_31924	9471437	LOC101466896	0.900925	0.877313	0.0236126	3.59e-08	1.25e-05	4.33e-06
NC_036787.1	snp_31925	9472021	LOC101466896	-0.868667	-0.850486	-0.0181812	6.53e-08	2.27e-05	4.33e-06
NC_036787.1	snp_31926	9472302	LOC101466896	-0.880348	-0.823666	-0.0566817	1.16e-07	4.04e-05	4.33e-06
NC_036787.1	snp_31927	9472727	LOC101466896	0.789542	0.716825	0.0727172	7.12e-07	0.000247931	4.33e-06
NC_036787.1	snp_31928	9473504	LOC101466896	1.05634	1.06867	-0.012334	6.32e-10	2.2e-07	4.33e-06
NC_036787.1	snp_31936	9483413	LOC101466896	0.91429	0.898828	0.0154623	7.15e-08	2.49e-05	4.33e-06
NC_036787.1	snp_31938	9487043	LOC101466896	1.11834	1.09512	0.0232227	2.97e-08	1.03e-05	4.33e-06
NC_036787.1	snp_31940	9487171	LOC101466896	1.11834	1.09512	0.0232227	2.97e-08	1.03e-05	4.33e-06
NC_036787.1	snp_31942	9487753	LOC101466896	0.964408	0.907663	0.0567457	4.03e-09	1.4e-06	4.33e-06
NC_036787.1	snp_31943	9487754	LOC101466896	0.868667	0.850486	0.0181812	6.53e-08	2.27e-05	4.33e-06
NC_036787.1	snp_31944	9511734	LOC101466896	-0.868667	-0.850486	-0.0181812	6.53e-08	2.27e-05	4.33e-06
NC_036787.1	snp_31945	9512460	LOC101472910	0.410648	0.396991	0.0136567	1.22e-06	0.000412258	0.0145827
NC_036787.1	snp_31945	9512460	LOC101467560	0.418555	0.39137	0.0271848	3.48e-06	0.00120102	0.0299428
NC_036787.1	snp_31947	9516314	LOC101466896	0.839522	0.805654	0.0338671	2.14e-07	7.43e-05	4.33e-06
NC_036787.1	snp_31948	9516806	LOC101466896	-1.22273	-1.21244	-0.0102881	1.6e-08	5.56e-06	4.33e-06
NC_036787.1	snp_31949	9516813	LOC101466896	0.850124	0.818853	0.0312704	2.75e-07	9.58e-05	4.33e-06
NC_036787.1	snp_31950	9516821	LOC101466896	1.22273	1.21244	0.0102881	1.6e-08	5.56e-06	4.33e-06
NC_036787.1	snp_31952	9519337	LOC101466896	1.22273	1.21244	0.0102881	1.6e-08	5.56e-06	4.33e-06
NC_036787.1	snp_31953	9519359	LOC101466896	-1.14246	-1.09822	-0.0442398	1.46e-07	5.08e-05	4.33e-06
NC_036787.1	snp_31954	9519959	LOC101466896	-0.888078	-0.8939	0.00582175	5.69e-09	1.98e-06	4.33e-06
NC_036787.1	snp_31954	9519959	LOC101465851	-0.665545	-0.581991	-0.0835537	6.86e-07	0.000260121	0.00265706
NC_036787.1	snp_31954	9519959	LOC112430018	-0.649944	-0.548928	-0.101016	2.24e-06	0.000836325	0.0195146
NC_036787.1	snp_31958	9591199	LOC101465851	0.813144	0.633341	0.179803	2.08e-06	0.000790003	0.00265706
NC_036787.1	snp_31979	9630017	LOC105940497	-0.674691	-0.508273	-0.166418	4.5e-06	0.00172754	0.0380647
NC_036787.1	snp_32010	9723133	LOC101468865	0.85024	0.684744	0.165496	6.52e-06	0.00227056	0.04511
NC_036787.1	snp_32018	9724184	LOC101468370	0.740641	0.593075	0.147566	5.38e-06	0.00179078	0.0229565
NC_036787.1	snp_32019	9751572	LOC101468370	0.740641	0.593075	0.147566	5.38e-06	0.00179078	0.0229565
NC_036787.1	snp_32040	9807253	LOC101468370	0.81192	0.686005	0.125916	2.42e-06	0.000807046	0.0229565
NC_036787.1	snp_32064	9876978	LOC101466896	0.761187	0.457608	0.303579	2.92e-06	0.00101688	4.33e-06
NC_036787.1	snp_32066	9878518	LOC101466896	0.587592	0.593163	-0.00557082	4.41e-11	1.54e-08	4.33e-06
NC_036787.1	snp_32074	10022492	LOC101465851	0.697363	0.6728	0.0245625	1.09e-07	4.14e-05	0.00265706
NC_036787.1	snp_32077	10023542	LOC101485540	0.141763	0.116054	0.025709	2.09e-06	0.000487859	0.0165544
NC_036787.1	snp_32077	10023542	LOC101480971	0.187853	0.17315	0.0147038	8.48e-08	1.83e-05	0.00143419
NC_036787.1	snp_32080	10041205	LOC101465851	0.680152	0.621904	0.0582474	9.26e-07	0.000350938	0.00265706
NC_036787.1	snp_32090	10161031	LOC101465851	0.869684	0.661411	0.208273	5.54e-06	0.00210014	0.00265706
NC_036787.1	snp_32094	10161221	LOC101465851	-0.9154	-0.804187	-0.111214	1.27e-06	0.000482925	0.00265706
NC_036787.1	snp_32095	10161294	LOC101465851	-0.9154	-0.804187	-0.111214	1.27e-06	0.000482925	0.00265706
NC_036787.1	snp_32139	10260119	LOC101485524	-0.582371	-0.53864	-0.0437305	1.56e-06	0.000646587	0.0198342
NC_036787.1	snp_32140	10260131	LOC101465851	0.513324	0.428724	0.0846001	8.02e-07	0.000303927	0.00265706
NC_036787.1	snp_32148	10314875	LOC101480971	0.154414	0.121779	0.0326352	7.96e-06	0.00171979	0.00143419
NC_036787.1	snp_32151	10339551	LOC101465851	0.518215	0.453962	0.0642526	9.9e-07	0.000375199	0.00265706
NC_036787.1	snp_32151	10339551	LOC112430018	0.515512	0.523878	-0.00836649	1.68e-06	0.000630061	0.0195146
NC_036787.1	snp_32154	10383955	LOC101465851	0.950637	0.906716	0.0439208	3.58e-07	0.000135704	0.00265706
NC_036787.1	snp_32155	10438641	LOC101465851	0.824077	0.601909	0.222168	4.63e-06	0.0017533	0.00265706
NC_036787.1	snp_32201	10767250	LOC101465851	-0.894327	-0.834817	-0.0595099	8.83e-07	0.000334806	0.00265706
NC_036787.1	snp_32205	10841641	LOC101465851	-0.930056	-0.83233	-0.097726	7.19e-07	0.00027239	0.00265706
NC_036787.1	snp_32343	12897128	LOC101481800	0.330011	0.316294	0.013717	1.02e-06	0.000138564	0.00676617
NC_036787.1	snp_32343	12897128	LOC101482771	0.168242	0.153537	0.0147046	7.84e-07	0.00010661	0.00545049
NC_036787.1	snp_32645	16647834	pigf	-0.161837	-0.12527	-0.0365664	1.54e-05	0.00244737	0.0471869
NC_036787.1	snp_32681	16947808	LOC101475163	0.586577	0.512727	0.0738494	2.07e-06	0.000397866	0.0143283
NC_036787.1	snp_33035	20886807	LOC101475404	0.332856	0.28548	0.0473764	3.03e-07	8.3e-05	0.00453322
NC_036787.1	snp_33102	21112651	chmp2a	-0.139504	-0.116804	-0.0227007	2.77e-06	0.000764602	0.0221434
NC_036787.1	snp_33125	21174874	LOC101473472	1.48027	0.932449	0.547821	6.43e-07	0.000158058	0.00739092
NC_036787.1	snp_33200	21977890	LOC101471813	0.292179	0.261994	0.0301849	2.7e-07	7.2e-05	0.00409713
NC_036788.1	snp_33504	3348156	LOC101473487	0.145696	0.140225	0.00547072	1.78e-06	0.000190358	0.00864819
NC_036788.1	snp_33836	8391885	sec22c	0.129534	0.130969	-0.0014352	8.97e-06	0.00155154	0.0354096
NC_036788.1	snp_34040	10577840	LOC101483872	-0.742592	-0.464507	-0.278086	1.27e-05	0.00164763	0.0368739
NC_036788.1	snp_34052	10595729	LOC101479062	0.404576	0.364525	0.040051	4.16e-06	0.000616274	0.019243
NC_036788.1	snp_34153	12347860	cops9	-0.209267	-0.164985	-0.0442817	9.69e-06	0.00146313	0.0340013
NC_036788.1	snp_35065	18882206	LOC101477850	0.847468	0.813115	0.0343533	1.38e-08	6.15e-06	9e-09
NC_036788.1	snp_35067	18882430	LOC101477850	0.921819	0.942731	-0.0209121	3.05e-12	1.36e-09	9e-09
NC_036788.1	snp_35068	18882491	LOC101477850	-0.808729	-0.721159	-0.0875694	4.52e-06	0.00201	9e-09
NC_036788.1	snp_35069	18882608	LOC101477850	-0.947844	-0.944481	-0.00336335	1.69e-14	7.51e-12	9e-09
NC_036788.1	snp_35071	18882653	LOC101477850	-0.628432	-0.414392	-0.21404	2.17e-06	0.00096665	9e-09
NC_036788.1	snp_35072	18901889	LOC101477850	-0.946603	-0.939552	-0.00705124	3.01e-13	1.34e-10	9e-09
NC_036788.1	snp_35073	18912828	LOC101477850	0.760812	0.743293	0.0175193	3.78e-09	1.68e-06	9e-09
NC_036788.1	snp_35112	19036055	hus1	-0.197103	-0.155835	-0.0412683	5.6e-06	0.00258047	0.0486044
NC_036788.1	snp_35113	19036061	LOC112435329	0.429311	0.4053	0.0240115	6.51e-08	3.16e-05	0.00212352
NC_036788.1	snp_35125	19047671	nrn1	-0.196498	-0.163375	-0.0331229	4.07e-06	0.00177127	0.0385021
NC_036788.1	snp_35150	19050929	LOC112435329	0.444074	0.376001	0.0680729	2.21e-06	0.00107135	0.00212352
NC_036788.1	snp_35151	19050950	LOC112435329	0.375864	0.321065	0.0547992	5.24e-06	0.00254274	0.00212352
NC_036788.1	snp_35155	19052583	LOC112435329	0.490092	0.42034	0.0697518	3.21e-06	0.00155536	0.00212352
NC_036788.1	snp_35165	19056691	LOC112435329	-0.473375	-0.387132	-0.0862438	2.81e-06	0.00136356	0.00212352
NC_036788.1	snp_35309	19956664	LOC112429809	0.236417	0.158344	0.0780726	5.28e-06	0.00257127	0.0486044
NC_036788.1	snp_35703	20959399	LOC105940523	0.158168	0.136624	0.0215438	5.22e-06	0.00225299	0.0449006
NC_036789.1	snp_36045	5365912	LOC101482660	0.316734	0.273979	0.0427548	7.19e-06	0.000410031	0.0145762
NC_036789.1	snp_36278	10522006	LOC101474873	0.840505	0.644972	0.195533	1.23e-05	0.00193398	0.0406114
NC_036789.1	snp_36319	10817637	LOC101483611	0.173378	0.142886	0.0304919	1.3e-07	4.21e-05	0.00268065
NC_036789.1	snp_36642	12644655	LOC101478344	-0.43893	-0.363025	-0.0759047	2.06e-06	0.000717804	0.0213415
NC_036789.1	snp_36768	13895146	LOC112435410	-0.478243	-0.431493	-0.0467505	6.51e-07	9.76e-05	1.3e-05
NC_036789.1	snp_36769	13895357	LOC112435410	-0.683656	-0.687392	0.00373589	3.58e-10	5.37e-08	1.3e-05
NC_036789.1	snp_36772	13896341	LOC112435410	0.657884	0.654073	0.00381053	7.38e-09	1.11e-06	1.3e-05
NC_036789.1	snp_36773	13896840	LOC112435410	-0.683656	-0.687392	0.00373589	3.58e-10	5.37e-08	1.3e-05
NC_036789.1	snp_36774	13896865	LOC112435410	0.776746	0.763615	0.0131306	5.47e-08	8.2e-06	1.3e-05
NC_036789.1	snp_36775	13905220	LOC112435410	0.776746	0.763615	0.0131306	5.47e-08	8.2e-06	1.3e-05
NC_036789.1	snp_36776	13923884	LOC112435410	-0.438012	-0.342393	-0.0956187	4.39e-06	0.0006589	1.3e-05
NC_036789.1	snp_36778	13925863	LOC112435410	0.825231	0.840294	-0.0150627	5.58e-10	8.37e-08	1.3e-05
NC_036789.1	snp_36780	13926189	LOC112435410	0.452018	0.40791	0.044108	1.01e-05	0.00150846	1.3e-05
NC_036789.1	snp_36782	13951158	LOC112435410	0.387404	0.34441	0.042994	2.72e-06	0.000407438	1.3e-05
NC_036789.1	snp_36783	13951171	LOC112435410	-0.343366	-0.282075	-0.0612911	7.18e-06	0.00107762	1.3e-05
NC_036789.1	snp_36785	13951739	LOC112435410	-0.613148	-0.625297	0.0121496	5.1e-09	7.65e-07	1.3e-05
NC_036789.1	snp_36817	14902597	tmem135	-1.00547	0.00324332	-1.00871	4.09e-06	0.000686502	0.020727
NC_036789.1	snp_36830	14978201	thsd1	0.385714	0.356354	0.0293602	2.49e-06	0.000313307	0.0121593
NC_036789.1	snp_36832	14979931	thsd1	-0.605394	-0.481841	-0.123553	4.26e-06	0.000536478	0.0121593
NC_036789.1	snp_36833	14980013	thsd1	0.605394	0.481841	0.123553	4.26e-06	0.000536478	0.0121593
NC_036789.1	snp_36834	14981302	thsd1	-0.612942	-0.482313	-0.130628	4.11e-06	0.000517707	0.0121593
NC_036789.1	snp_36835	14982879	thsd1	0.596502	0.419639	0.176863	1.53e-05	0.00192274	0.0121593
NC_036789.1	snp_36841	14991669	thsd1	0.66856	0.520348	0.148212	1.27e-05	0.00160565	0.0121593
NC_036789.1	snp_36985	16668921	LOC101478854	-0.195981	-0.147038	-0.0489434	8.73e-06	0.00136138	0.0325847
NC_036789.1	snp_36994	16967369	LOC101464975	0.374723	0.340641	0.0340819	2.68e-06	0.000581085	0.0185367
NC_036789.1	snp_37001	17302828	medag	-0.23403	-0.206234	-0.0277966	5.41e-06	0.000838771	0.0235445
NC_036789.1	snp_37001	17302828	LOC101485723	0.251329	0.173306	0.0780237	3.53e-06	0.000794133	0.0226902
NC_036789.1	snp_37012	17418157	LOC112435416	1.44745	1.0203	0.427145	3.83e-08	8.65e-06	6.43e-08
NC_036789.1	snp_37013	17419883	LOC112435416	2.18501	2.12803	0.0569778	4.48e-13	1.01e-10	6.43e-08
NC_036789.1	snp_37014	17419888	LOC112435416	2.56742	2.34826	0.21916	9.57e-13	2.16e-10	6.43e-08
NC_036789.1	snp_37015	17420626	LOC112435416	2.56742	2.34826	0.21916	9.57e-13	2.16e-10	6.43e-08
NC_036789.1	snp_37018	17421472	LOC112435416	1.32748	0.889365	0.438115	1.12e-05	0.00252876	6.43e-08
NC_036789.1	snp_37023	17421710	LOC112435416	1.47351	1.28264	0.190875	1.66e-08	3.74e-06	6.43e-08
NC_036789.1	snp_37219	19354527	LOC101469369	-0.442731	-0.364097	-0.0786333	8.33e-06	0.00153349	0.0351255
NC_036789.1	snp_37309	20453107	LOC101487924	0.144252	0.117591	0.0266613	9.63e-06	0.00160805	0.0363556
NC_036789.1	snp_37534	24081588	rab24	0.264975	0.210113	0.0548618	4.92e-06	0.000885336	0.0245639
NC_036789.1	snp_37651	26368382	foxred1	0.227265	0.200488	0.0267768	8.99e-07	0.000144815	0.00701108
NC_036789.1	snp_37773	28115877	LOC101474571	-0.134893	-0.0845442	-0.0503487	3.66e-05	0.00241245	0.0258107
NC_036789.1	snp_37785	28222983	LOC101466333	0.5166	0.499511	0.0170889	4.56e-08	3.01e-06	0.000370052
NC_036789.1	snp_37785	28222983	LOC101474571	-0.0880704	-0.0664731	-0.0215973	1.46e-05	0.00096141	0.0258107
NC_036789.1	snp_37911	30323850	LOC101469000	-0.235337	-0.185735	-0.0496019	7.58e-06	0.00142558	0.0334122
NC_036789.1	snp_37923	30404579	LOC101469307	0.259661	0.254624	0.00503649	1.56e-06	0.00038154	7.51e-05
NC_036789.1	snp_37923	30404579	LOC106676630	1.11944	1.14041	-0.0209707	8.34e-09	2.54e-06	8.61e-10
NC_036789.1	snp_37924	30404630	LOC106676630	0.981941	1.01279	-0.0308464	2.96e-08	9.04e-06	8.61e-10
NC_036789.1	snp_37924	30404630	LOC101469307	0.236454	0.234523	0.00193126	9.52e-07	0.000233244	7.51e-05
NC_036789.1	snp_37925	30404636	LOC106676630	0.871074	0.827187	0.0438869	4.05e-06	0.00123533	8.61e-10
NC_036789.1	snp_37926	30558799	LOC101469307	0.241045	0.253776	-0.0127315	1.9e-07	4.66e-05	7.51e-05
NC_036789.1	snp_37926	30558799	LOC106676630	1.03983	1.1091	-0.069273	1.98e-10	6.03e-08	8.61e-10
NC_036789.1	snp_37970	30967563	LOC101471099	-0.0909208	-0.0625274	-0.0283934	7.96e-06	0.00257934	0.0486044
NC_036789.1	snp_37972	30968402	LOC101468412	-0.111886	-0.0750933	-0.0367924	7.18e-06	0.00244994	0.0471869
NC_036789.1	snp_37997	31059426	LOC106676630	1.15867	1.16404	-0.00537104	6.13e-15	1.87e-12	8.61e-10
NC_036789.1	snp_37997	31059426	LOC101469307	0.259116	0.263193	-0.00407752	1.32e-08	3.23e-06	7.51e-05
NC_036789.1	snp_37998	31327497	LOC106676630	1.15467	1.15951	-0.00483556	1.32e-15	4.04e-13	8.61e-10
NC_036789.1	snp_37998	31327497	LOC101469307	0.264375	0.269765	-0.00538925	1.92e-09	4.7e-07	7.51e-05
NC_036789.1	snp_38002	31377646	LOC105941040	-1.24096	-0.989931	-0.251028	2.3e-06	0.000800702	3.94e-06
NC_036789.1	snp_38008	31385497	LOC105941040	-1.22602	-1.17717	-0.0488487	3.35e-08	1.17e-05	3.94e-06
NC_036789.1	snp_38012	31398131	LOC105941040	-1.40546	-1.39535	-0.0101112	1.36e-08	4.72e-06	3.94e-06
NC_036789.1	snp_38055	31424744	LOC105941040	0.746794	0.532866	0.213928	3.78e-06	0.00131527	3.94e-06
NC_036789.1	snp_38070	31458154	LOC105941040	-0.980855	-0.782442	-0.198412	8.88e-07	0.000309141	3.94e-06
NC_036789.1	snp_38077	31464696	LOC105941041	0.235436	0.192149	0.0432869	3.1e-06	0.00112364	0.0285086
NC_036789.1	snp_38098	31512729	LOC105941040	1.21891	1.03218	0.186728	3.87e-07	0.00013483	3.94e-06
NC_036789.1	snp_38118	31554702	LOC105941040	-1.44308	-1.51271	0.0696325	2.51e-08	8.73e-06	3.94e-06
NC_036789.1	snp_38123	31560071	LOC105941040	-1.61203	-1.62603	0.0140046	1.04e-08	3.6e-06	3.94e-06
NC_036789.1	snp_38124	31560391	LOC105941040	-1.61203	-1.62603	0.0140046	1.04e-08	3.6e-06	3.94e-06
NC_036789.1	snp_38139	31613973	LOC105941040	-1.61203	-1.62603	0.0140046	1.04e-08	3.6e-06	3.94e-06
NC_036789.1	snp_38142	31615417	LOC105941040	-1.16761	-0.892649	-0.274964	2.07e-06	0.000719539	3.94e-06
NC_036789.1	snp_38149	31665873	LOC105941040	-1.15162	-0.87941	-0.272211	6.47e-06	0.00225106	3.94e-06
NC_036789.1	snp_38170	31897390	LOC105941040	-1.25966	-1.19047	-0.0691866	1.39e-07	4.84e-05	3.94e-06
NC_036789.1	snp_38172	31897516	LOC105941040	-1.61203	-1.62603	0.0140046	1.04e-08	3.6e-06	3.94e-06
NC_036789.1	snp_38185	31911143	LOC105941040	-0.900249	-0.809516	-0.0907337	5.51e-08	1.92e-05	3.94e-06
NC_036789.1	snp_38189	32008858	LOC105941040	1.58772	1.6156	-0.0278805	7.58e-09	2.64e-06	3.94e-06
NC_036789.1	snp_38190	32008991	LOC105941040	1.58772	1.6156	-0.0278805	7.58e-09	2.64e-06	3.94e-06
NC_036789.1	snp_38203	32027162	LOC105941040	-0.675738	-0.601984	-0.0737545	6.27e-06	0.00218198	3.94e-06
NC_036789.1	snp_38206	32027506	LOC105941040	-0.982946	-0.862863	-0.120083	7.96e-07	0.000277091	3.94e-06
NC_036789.1	snp_38211	32038491	LOC105941040	1.06537	0.916771	0.148595	1.8e-06	0.00062522	3.94e-06
NC_036789.1	snp_38216	32056698	LOC105941040	1.32386	1.31882	0.00504043	6.17e-08	2.15e-05	3.94e-06
NC_036789.1	snp_38225	32073105	LOC105941040	-1.20008	-1.10776	-0.09232	4.68e-07	0.000162978	3.94e-06
NC_036789.1	snp_38246	32074448	LOC105941040	-1.36873	-1.34569	-0.023044	3.92e-11	1.36e-08	3.94e-06
NC_036789.1	snp_38272	32085718	LOC105941040	-1.36873	-1.34569	-0.023044	3.92e-11	1.36e-08	3.94e-06
NC_036789.1	snp_38281	32195954	LOC105941040	0.763354	0.591322	0.172032	5.25e-07	0.000182869	3.94e-06
NC_036790.1	snp_38291	133958	cnih4	-0.144425	-0.130213	-0.0142116	1.61e-05	0.000224984	0.00967128
NC_036790.1	snp_38291	133958	LOC101468640	0.269582	0.248029	0.0215532	1.74e-05	0.000243023	0.0103309
NC_036790.1	snp_38291	133958	preb	-0.148212	-0.140512	-0.00769945	1.04e-05	0.000134689	0.0066382
NC_036790.1	snp_38316	1558862	gpd1l	0.431078	0.344275	0.0868038	4.43e-06	0.000252227	0.00130984
NC_036790.1	snp_38317	1561179	gpd1l	0.500171	0.383846	0.116325	2.74e-06	0.000156383	0.00130984
NC_036790.1	snp_38322	1570064	gpd1l	-0.509019	-0.427803	-0.0812164	4.76e-07	2.71e-05	0.00130984
NC_036790.1	snp_38323	1570285	gpd1l	0.404992	0.194041	0.210952	3.76e-05	0.00214509	0.00130984
NC_036790.1	snp_38324	1576253	gpd1l	-0.500171	-0.383846	-0.116325	2.74e-06	0.000156383	0.00130984
NC_036790.1	snp_38325	1576692	gpd1l	-0.306677	-0.194212	-0.112465	8.18e-06	0.000466133	0.00130984
NC_036790.1	snp_38326	1576752	gpd1l	0.508905	0.432962	0.0759425	2.83e-07	1.61e-05	0.00130984
NC_036790.1	snp_38327	1577637	gpd1l	0.508905	0.432962	0.0759425	2.83e-07	1.61e-05	0.00130984
NC_036790.1	snp_38329	1584970	gpd1l	-0.429562	-0.182139	-0.247424	4.59e-05	0.00261388	0.00130984
NC_036790.1	snp_38330	1585996	gpd1l	0.443718	0.280963	0.162755	4.21e-05	0.0023971	0.00130984
NC_036790.1	snp_38333	1607564	gpd1l	-0.513126	-0.446546	-0.0665805	6.94e-07	3.96e-05	0.00130984
NC_036790.1	snp_38335	1644502	gpd1l	-0.383085	-0.238111	-0.144974	3.29e-05	0.00187736	0.00130984
NC_036790.1	snp_38340	1761762	LOC101465777	0.418745	0.286871	0.131874	7.93e-06	0.000380843	0.00153087
NC_036790.1	snp_38341	1761781	LOC101465777	0.971254	0.773672	0.197582	4.23e-07	2.03e-05	0.00153087
NC_036790.1	snp_38360	3577261	nod1	-0.229537	-0.181878	-0.0476593	2.7e-05	0.00258844	0.00207047
NC_036790.1	snp_38362	3577700	nod1	-0.229537	-0.181878	-0.0476593	2.7e-05	0.00258844	0.00207047
NC_036790.1	snp_38363	3577858	nod1	0.229537	0.181878	0.0476593	2.7e-05	0.00258844	0.00207047
NC_036790.1	snp_38364	3577924	nod1	0.241398	0.166275	0.0751232	2.74e-05	0.00263186	0.00207047
NC_036790.1	snp_38365	3764262	nod1	-0.229537	-0.181878	-0.0476593	2.7e-05	0.00258844	0.00207047
NC_036790.1	snp_38369	3765723	nod1	-0.243562	-0.239179	-0.00438263	3.11e-06	0.000298924	0.00207047
NC_036790.1	snp_38370	3766105	nod1	0.205562	0.184933	0.0206287	1.5e-05	0.00143796	0.00207047
NC_036790.1	snp_38371	3766281	nod1	0.243562	0.239179	0.00438263	3.11e-06	0.000298924	0.00207047
NC_036790.1	snp_38372	3766307	nod1	-0.240951	-0.215097	-0.0258535	1.32e-05	0.00126531	0.00207047
NC_036790.1	snp_38373	3766904	nod1	-0.243562	-0.239179	-0.00438263	3.11e-06	0.000298924	0.00207047
NC_036790.1	snp_38374	3766963	nod1	0.177889	0.167384	0.010505	3.14e-07	3.01e-05	0.00207047
NC_036790.1	snp_38375	3769691	nod1	-0.243562	-0.239179	-0.00438263	3.11e-06	0.000298924	0.00207047
NC_036790.1	snp_38376	3769752	nod1	-0.243562	-0.239179	-0.00438263	3.11e-06	0.000298924	0.00207047
NC_036790.1	snp_38378	3776733	nod1	0.240951	0.215097	0.0258535	1.32e-05	0.00126531	0.00207047
NC_036790.1	snp_38379	3777851	nod1	-0.240951	-0.215097	-0.0258535	1.32e-05	0.00126531	0.00207047
NC_036790.1	snp_38383	3829724	nod1	-0.243562	-0.239179	-0.00438263	3.11e-06	0.000298924	0.00207047
NC_036790.1	snp_38384	3837069	nod1	-0.206616	-0.197715	-0.00890057	1.77e-05	0.00169781	0.00207047
NC_036790.1	snp_38616	5931628	LOC106674465	0.105561	0.0897158	0.0158448	3.81e-06	0.00113257	0.0286081
NC_036790.1	snp_39031	10433732	lg11h14orf93	0.535423	0.467349	0.0680734	1.81e-07	3.34e-05	4.07e-05
NC_036790.1	snp_39032	10434308	lg11h14orf93	0.576239	0.534589	0.0416505	7.91e-08	1.45e-05	4.07e-05
NC_036790.1	snp_39034	10460104	lg11h14orf93	0.486432	0.475373	0.0110597	1.19e-09	2.19e-07	4.07e-05
NC_036790.1	snp_39118	10697639	tbc1d31	0.349965	0.333436	0.0165286	8.48e-08	1.65e-05	2.29e-05
NC_036790.1	snp_39125	10710872	tbc1d31	0.408099	0.41463	-0.00653088	5.23e-10	1.02e-07	2.29e-05
NC_036790.1	snp_39287	14553852	LOC101486652	0.480859	0.433677	0.0471821	2.52e-06	0.000779166	5.12e-06
NC_036790.1	snp_39288	14553859	LOC106676113	0.862607	0.83818	0.0244267	1.97e-07	6.08e-05	9.88e-05
NC_036790.1	snp_39288	14553859	LOC101486652	0.500965	0.454077	0.0468882	1.78e-06	0.000551447	5.12e-06
NC_036790.1	snp_39289	14554149	LOC101486652	0.85298	0.813064	0.0399166	2.37e-10	7.31e-08	5.12e-06
NC_036790.1	snp_39290	14554157	LOC101486652	0.442586	0.415894	0.0266918	3.33e-06	0.00102968	5.12e-06
NC_036790.1	snp_39290	14554157	LOC106676113	0.786418	0.789605	-0.00318614	1.15e-07	3.57e-05	9.88e-05
NC_036790.1	snp_39291	14554165	LOC106676113	0.756291	0.752509	0.00378124	1.75e-07	5.42e-05	9.88e-05
NC_036790.1	snp_39291	14554165	LOC101486652	0.416242	0.362106	0.0541357	8.56e-06	0.00264357	5.12e-06
NC_036790.1	snp_39292	14554181	LOC101486652	0.453117	0.413853	0.0392638	2.55e-06	0.000788172	5.12e-06
NC_036790.1	snp_39292	14554181	LOC106676113	0.799985	0.800136	-0.000151089	1.06e-07	3.26e-05	9.88e-05
NC_036790.1	snp_39293	14554221	LOC106676113	0.857799	0.844249	0.0135499	1.2e-07	3.71e-05	9.88e-05
NC_036790.1	snp_39293	14554221	LOC101486652	0.528066	0.527377	0.000689764	1.2e-07	3.71e-05	5.12e-06
NC_036790.1	snp_39294	14554234	LOC101486652	0.566651	0.554729	0.0119225	5.11e-08	1.58e-05	5.12e-06
NC_036790.1	snp_39294	14554234	LOC106676113	0.967414	0.992903	-0.0254895	3.32e-09	1.03e-06	9.88e-05
NC_036790.1	snp_39295	14554243	LOC101486652	0.67564	0.643351	0.0322882	1.53e-09	4.74e-07	5.12e-06
NC_036790.1	snp_39297	14554352	LOC101486652	0.798855	0.761773	0.0370817	7.56e-09	2.34e-06	5.12e-06
NC_036790.1	snp_39298	14554393	LOC101486652	0.687546	0.582386	0.10516	7.82e-06	0.00241679	5.12e-06
NC_036790.1	snp_39299	14554406	LOC101486652	0.812762	0.812448	0.000314904	6.87e-07	0.000212247	5.12e-06
NC_036790.1	snp_39300	14554434	LOC101486652	0.969378	0.955602	0.0137764	6.04e-11	1.87e-08	5.12e-06
NC_036790.1	snp_39302	14554787	LOC106676113	0.944881	0.938817	0.0060636	6.83e-08	2.11e-05	9.88e-05
NC_036790.1	snp_39302	14554787	LOC101486652	0.620723	0.631514	-0.0107905	1.85e-09	5.72e-07	5.12e-06
NC_036790.1	snp_39303	14554795	LOC101486652	0.574921	0.588058	-0.0131375	9.06e-09	2.8e-06	5.12e-06
NC_036790.1	snp_39303	14554795	LOC106676113	0.937994	0.946529	-0.00853521	7.04e-09	2.18e-06	9.88e-05
NC_036790.1	snp_39304	14554829	LOC101486652	0.551208	0.5607	-0.00949209	1.8e-08	5.57e-06	5.12e-06
NC_036790.1	snp_39304	14554829	LOC106676113	0.926157	0.934394	-0.00823756	2.5e-09	7.73e-07	9.88e-05
NC_036790.1	snp_39305	14554846	LOC106676113	0.882423	0.871911	0.0105126	8.78e-08	2.71e-05	9.88e-05
NC_036790.1	snp_39305	14554846	LOC101486652	0.559436	0.568678	-0.00924183	2.06e-08	6.36e-06	5.12e-06
NC_036790.1	snp_39306	14554852	LOC101486652	0.548589	0.550313	-0.001724	8.15e-08	2.52e-05	5.12e-06
NC_036790.1	snp_39306	14554852	LOC106676113	0.890636	0.886122	0.0045145	8.36e-08	2.58e-05	9.88e-05
NC_036790.1	snp_39307	14554863	LOC106676113	0.881231	0.888238	-0.00700694	3.85e-08	1.19e-05	9.88e-05
NC_036790.1	snp_39307	14554863	LOC101486652	0.533504	0.545981	-0.0124767	8.59e-08	2.65e-05	5.12e-06
NC_036790.1	snp_39309	14554894	LOC106676113	0.934862	0.937561	-0.00269869	8.86e-09	2.74e-06	9.88e-05
NC_036790.1	snp_39309	14554894	LOC101486652	0.550099	0.543938	0.00616048	8.96e-08	2.77e-05	5.12e-06
NC_036790.1	snp_39310	14555042	LOC106676113	0.936762	0.93477	0.00199145	2.73e-08	8.44e-06	9.88e-05
NC_036790.1	snp_39310	14555042	LOC101486652	0.584084	0.591353	-0.00726872	1.39e-08	4.28e-06	5.12e-06
NC_036790.1	snp_39311	14555063	LOC101486652	0.562695	0.481608	0.0810871	7.53e-07	0.000232828	5.12e-06
NC_036790.1	snp_39311	14555063	LOC106676113	0.98458	0.979857	0.00472283	2.98e-08	9.21e-06	9.88e-05
NC_036790.1	snp_39312	14555081	LOC101486652	0.547817	0.554312	-0.00649498	5.57e-08	1.72e-05	5.12e-06
NC_036790.1	snp_39312	14555081	LOC106676113	0.943359	0.95226	-0.00890052	2.15e-09	6.64e-07	9.88e-05
NC_036790.1	snp_39313	14555086	LOC106676113	1.02512	1.03488	-0.00976178	3.25e-08	1.01e-05	9.88e-05
NC_036790.1	snp_39313	14555086	LOC101486652	0.564274	0.476424	0.0878498	2.9e-06	0.000896699	5.12e-06
NC_036790.1	snp_39314	14555247	LOC106676113	1.10074	1.10233	-0.0015904	4.22e-08	1.3e-05	9.88e-05
NC_036790.1	snp_39314	14555247	LOC101486652	0.636591	0.576716	0.059875	6.27e-07	0.000193611	5.12e-06
NC_036790.1	snp_39317	14596400	LOC106676113	1.3237	1.19756	0.126138	3.11e-06	0.000961088	9.88e-05
NC_036790.1	snp_39318	14596408	LOC101486652	0.776934	0.744933	0.0320014	2.97e-08	9.18e-06	5.12e-06
NC_036790.1	snp_39318	14596408	LOC106676113	1.22998	1.22193	0.0080558	1.03e-07	3.17e-05	9.88e-05
NC_036790.1	snp_39319	14596424	LOC106676113	1.10918	1.1099	-0.000723942	1.43e-08	4.42e-06	9.88e-05
NC_036790.1	snp_39319	14596424	LOC101486652	0.59803	0.462264	0.135767	3.41e-06	0.0010527	5.12e-06
NC_036790.1	snp_39320	14596471	LOC101486652	0.652576	0.553657	0.0989187	1.23e-06	0.000379331	5.12e-06
NC_036790.1	snp_39320	14596471	LOC106676113	1.06593	0.971638	0.094287	1.01e-06	0.000311751	9.88e-05
NC_036790.1	snp_39321	14596595	LOC101486652	0.556476	0.465297	0.0911791	1.77e-06	0.000547133	5.12e-06
NC_036790.1	snp_39321	14596595	LOC106676113	0.983968	0.974696	0.00927192	5.87e-08	1.81e-05	9.88e-05
NC_036790.1	snp_39323	14596687	LOC101486652	0.564216	0.422626	0.141591	3.11e-06	0.000961954	5.12e-06
NC_036790.1	snp_39323	14596687	LOC106676113	0.999292	0.978016	0.0212765	1.21e-07	3.74e-05	9.88e-05
NC_036790.1	snp_39324	14597064	LOC106676113	0.999292	0.978016	0.0212765	1.21e-07	3.74e-05	9.88e-05
NC_036790.1	snp_39324	14597064	LOC101486652	0.564216	0.422626	0.141591	3.11e-06	0.000961954	5.12e-06
NC_036790.1	snp_39325	14597074	LOC106676113	1.01997	0.977222	0.0427463	3.02e-07	9.34e-05	9.88e-05
NC_036790.1	snp_39325	14597074	LOC101486652	0.614799	0.532536	0.0822625	6.88e-07	0.000212551	5.12e-06
NC_036790.1	snp_39326	14597129	LOC101486652	0.614799	0.532536	0.0822625	6.88e-07	0.000212551	5.12e-06
NC_036790.1	snp_39326	14597129	LOC106676113	1.01997	0.977222	0.0427463	3.02e-07	9.34e-05	9.88e-05
NC_036790.1	snp_39327	14597134	LOC101486652	0.540762	0.451841	0.0889206	1.9e-06	0.000586627	5.12e-06
NC_036790.1	snp_39327	14597134	LOC106676113	0.978472	0.974662	0.00380975	2.04e-08	6.31e-06	9.88e-05
NC_036790.1	snp_39328	14597165	LOC106676113	1.05395	1.04439	0.00956238	3.63e-09	1.12e-06	9.88e-05
NC_036790.1	snp_39328	14597165	LOC101486652	0.583898	0.512703	0.0711946	5.94e-07	0.000183415	5.12e-06
NC_036790.1	snp_39330	14597315	LOC106676113	1.25071	1.00834	0.242374	4.01e-06	0.00123885	9.88e-05
NC_036790.1	snp_39331	14597335	LOC106676113	1.47114	1.39216	0.0789763	2.62e-07	8.1e-05	9.88e-05
NC_036790.1	snp_39332	14597345	LOC106676113	1.49611	1.40214	0.0939691	8.39e-07	0.000259359	9.88e-05
NC_036790.1	snp_39333	14597359	LOC106676113	1.22141	1.03866	0.182744	1.97e-06	0.000609719	9.88e-05
NC_036790.1	snp_39334	14597391	LOC101486652	0.645561	0.510477	0.135084	2.4e-06	0.000741063	5.12e-06
NC_036790.1	snp_39335	14597406	LOC101486652	0.598085	0.453856	0.144229	1.6e-06	0.000495823	5.12e-06
NC_036790.1	snp_39335	14597406	LOC106676113	1.00182	0.92808	0.0737375	5.28e-07	0.000163302	9.88e-05
NC_036790.1	snp_39336	14597425	LOC106676113	1.00182	0.92808	0.0737375	5.28e-07	0.000163302	9.88e-05
NC_036790.1	snp_39336	14597425	LOC101486652	0.598085	0.453856	0.144229	1.6e-06	0.000495823	5.12e-06
NC_036790.1	snp_39337	14597431	LOC101486652	0.656271	0.576389	0.0798814	2.71e-07	8.39e-05	5.12e-06
NC_036790.1	snp_39337	14597431	LOC106676113	1.02453	0.927079	0.0974469	1.23e-06	0.000379624	9.88e-05
NC_036790.1	snp_39338	14597485	LOC101486652	0.887809	0.792901	0.0949084	2.25e-08	6.96e-06	5.12e-06
NC_036790.1	snp_39339	14597513	LOC106676113	1.0753	1.04022	0.0350829	2.85e-08	8.8e-06	9.88e-05
NC_036790.1	snp_39339	14597513	LOC101486652	0.617033	0.522897	0.0941357	6.27e-07	0.00019369	5.12e-06
NC_036790.1	snp_39340	14597518	LOC106676113	1.07595	1.05504	0.0209014	2.36e-08	7.28e-06	9.88e-05
NC_036790.1	snp_39340	14597518	LOC101486652	0.588186	0.425421	0.162765	2.96e-06	0.000914278	5.12e-06
NC_036790.1	snp_39341	14597529	LOC106676113	1.07595	1.05504	0.0209014	2.36e-08	7.28e-06	9.88e-05
NC_036790.1	snp_39341	14597529	LOC101486652	0.588186	0.425421	0.162765	2.96e-06	0.000914278	5.12e-06
NC_036790.1	snp_39342	14597534	LOC106676113	1.07615	0.969492	0.106654	1.32e-06	0.000409278	9.88e-05
NC_036790.1	snp_39351	14617655	tyrobp	-0.495891	-0.469576	-0.0263147	1.14e-06	0.000426974	0.0150477
NC_036790.1	snp_39358	14667777	LOC101485679	0.699602	0.61658	0.0830216	1.9e-07	6.14e-05	0.0035872
NC_036790.1	snp_39363	14670592	LOC101485679	0.523077	0.386157	0.13692	3.89e-06	0.00125908	0.0035872
NC_036790.1	snp_39374	14685926	LOC101475399	0.409508	0.391642	0.0178658	1.49e-08	5.62e-06	0.000591344
NC_036790.1	snp_39374	14685926	fhod3	0.680696	0.584489	0.0962071	8.87e-07	0.000368135	0.0136781
NC_036790.1	snp_39376	14686234	LOC101468253	-0.273775	-0.252135	-0.0216397	2.6e-07	6.73e-05	0.00389832
NC_036790.1	snp_39415	14791406	LOC101477378	0.383231	0.280937	0.102295	6.56e-06	0.00200055	0.000972396
NC_036790.1	snp_39416	14791564	LOC101477378	0.381736	0.287536	0.0941997	1.75e-06	0.00053472	0.000972396
NC_036790.1	snp_39418	14791621	LOC101486455	0.449993	0.363044	0.0869496	5.18e-06	0.00157991	0.0358887
NC_036790.1	snp_39418	14791621	LOC101477378	0.372828	0.265611	0.107217	7.64e-06	0.0023298	0.000972396
NC_036790.1	snp_39420	14792594	LOC101477378	0.465438	0.431267	0.0341709	3.59e-08	1.1e-05	0.000972396
NC_036790.1	snp_39424	14795441	LOC101485679	0.45748	0.354583	0.102897	5.06e-06	0.00163816	0.0035872
NC_036790.1	snp_39544	15387111	LOC112435554	-0.124882	-0.108776	-0.0161062	4.3e-06	0.00132841	0.0319703
NC_036790.1	snp_39720	16990686	LOC101467528	0.210195	0.159717	0.0504788	1.05e-05	0.00220941	0.0443548
NC_036790.1	snp_39773	17500082	rusc1	-0.155615	-0.130748	-0.0248678	7.32e-06	0.00182291	0.0393516
NC_036790.1	snp_39774	17500092	rusc1	0.155615	0.130748	0.0248678	7.32e-06	0.00182291	0.0393516
NC_036790.1	snp_39807	17831370	josd2	0.207733	0.159556	0.0481771	9.45e-06	0.0023919	0.0191093
NC_036790.1	snp_39807	17831370	adar	0.256124	0.217843	0.0382806	1.94e-06	0.000436467	0.0152614
NC_036790.1	snp_39816	17868289	tmem107	-0.216196	-0.156319	-0.0598762	8.37e-06	0.00203442	0.0419398
NC_036790.1	snp_39816	17868289	cyth2	0.451344	0.369623	0.0817212	1.96e-06	0.000434584	0.0152319
NC_036790.1	snp_39816	17868289	ube2s	-0.28576	-0.247378	-0.0383826	3.22e-07	8.18e-05	0.00450246
NC_036790.1	snp_39816	17868289	krtcap2	-0.376376	-0.334104	-0.0422719	1.08e-06	0.000262516	0.0108003
NC_036790.1	snp_39881	18160198	josd2	0.337682	0.309057	0.0286251	2.4e-06	0.000608005	0.0191093
NC_036790.1	snp_39881	18160198	cyth2	0.37153	0.303659	0.0678706	5.64e-06	0.00125097	0.0152319
NC_036790.1	snp_39881	18160198	LOC101476032	0.260126	0.19898	0.0611457	2.73e-06	0.00107869	0.027834
NC_036790.1	snp_39903	18631900	josd2	0.417795	0.373756	0.0440387	8.91e-06	0.0022549	0.0191093
NC_036790.1	snp_39903	18631900	ndufa3	-0.404719	-0.382347	-0.0223722	6.43e-07	0.000150409	0.00722715
NC_036790.1	snp_39903	18631900	tfpt	-0.192707	-0.172489	-0.0202181	3.45e-06	0.00081694	0.0231009
NC_036790.1	snp_39963	18981438	LOC101486599	0.241674	0.187518	0.0541557	5.69e-06	0.00208151	0.0426355
NC_036790.1	snp_40225	19867068	rabac1	-0.380462	-0.366844	-0.0136179	5.46e-08	2.94e-05	0.00203392
NC_036790.1	snp_40225	19867068	LOC112435604	0.297132	0.258188	0.0389441	2.55e-06	0.000999501	0.026504
NC_036790.1	snp_40234	19941837	rabac1	-0.296908	-0.261893	-0.0350151	1.94e-06	0.00104432	0.00203392
NC_036790.1	snp_40241	20042066	LOC101487071	-0.252631	-0.252023	-0.000607998	6.57e-10	3.35e-07	5.64e-05
NC_036790.1	snp_40255	20087460	LOC101473326	0.873593	0.741122	0.132471	7.64e-07	0.000410966	0.0145762
NC_036790.1	snp_40467	20871993	rab42	-0.242189	-0.195255	-0.0469341	4.85e-06	0.00152823	0.035047
NC_036790.1	snp_40756	23677065	LOC101467689	0.469493	0.313972	0.155521	5.02e-06	0.00125493	0.0307274
NC_036790.1	snp_40781	23677646	LOC101463827	0.524662	0.343988	0.180674	1.48e-05	0.00234636	0.0459964
NC_036790.1	snp_40901	24926201	LOC112435573	0.433376	0.331695	0.101682	1.06e-06	0.000286419	0.01144
NC_036790.1	snp_40901	24926201	LOC101478989	0.348143	0.331764	0.0163789	4.96e-09	1.9e-06	0.00024563
NC_036790.1	snp_41193	26217582	LOC101484813	0.164691	0.13583	0.0288605	3.25e-06	0.000717989	0.0213415
NC_036790.1	snp_41277	26945675	LOC101472468	0.393592	0.341847	0.0517452	1.43e-05	0.00250418	0.0477237
NC_036790.1	snp_41291	26958192	LOC101482163	0.495445	0.394643	0.100802	1.08e-05	0.00182472	0.0393516
NC_036790.1	snp_41297	26965285	LOC101482163	-0.492273	-0.386022	-0.106251	1.32e-05	0.00222793	0.0393516
NC_036790.1	snp_41590	30672608	nudt17	-0.148376	-0.103298	-0.0450789	9.05e-06	0.00255254	0.0485009
NC_036790.1	snp_41611	30693111	LOC101463715	0.166363	0.126129	0.0402341	9.62e-06	0.00267551	0.0497044
NC_036790.1	snp_41629	30805238	LOC112435606	-0.248618	-0.248761	0.000142102	2.64e-08	7.44e-06	0.000728017
NC_036790.1	snp_41685	31096495	LOC101468290	-0.862541	-0.695555	-0.166986	2.2e-06	0.000525362	0.0174865
NC_036790.1	snp_41764	31946607	LOC101487747	-0.315692	-0.309001	-0.00669124	3.75e-06	0.00076133	0.0221434
NC_036790.1	snp_41852	32168489	LOC101487150	-0.59174	-0.390155	-0.201585	1.43e-05	0.00261652	0.0491322
NC_036791.1	snp_41912	759658	LOC101478868	0.595873	0.565311	0.0305617	2.3e-06	0.000119812	0.00604482
NC_036791.1	snp_41962	1488312	zdhhc8	0.467144	0.251898	0.215246	5.41e-06	0.000866154	0.0242068
NC_036791.1	snp_41997	1928684	LOC101487098	0.501465	0.46007	0.0413952	1.95e-07	2.3e-05	0.000109363
NC_036791.1	snp_41998	1928695	LOC101487098	0.509454	0.529415	-0.0199601	6.28e-09	7.42e-07	0.000109363
NC_036791.1	snp_41999	1928705	LOC101487098	0.476056	0.465875	0.0101809	3.3e-07	3.89e-05	0.000109363
NC_036791.1	snp_42000	1936003	LOC101487098	0.463951	0.426773	0.0371781	1.28e-06	0.000151346	0.000109363
NC_036791.1	snp_42217	4562155	pptc7	-0.329115	-0.258331	-0.0707842	4.03e-06	0.000797106	0.0227203
NC_036791.1	snp_42226	4671938	mxd1	0.516587	0.47958	0.037007	4.69e-08	9.24e-06	0.000864045
NC_036791.1	snp_42226	4671938	LOC101471634	-0.19	-0.161616	-0.0283845	3.94e-06	0.000737089	0.0217407
NC_036791.1	snp_42322	5419133	LOC101473380	-0.17903	-0.124131	-0.0548993	1.14e-05	0.00222929	0.0445963
NC_036791.1	snp_42409	7046359	paxx	0.261694	0.233381	0.0283131	5.45e-06	0.000458029	0.0124961
NC_036791.1	snp_42410	7064692	paxx	-0.282577	-0.250245	-0.0323322	3.88e-06	0.000325895	0.0124961
NC_036791.1	snp_42431	7540353	rabl6	0.155749	0.134299	0.0214498	1.95e-05	0.00163837	0.0367947
NC_036791.1	snp_42432	7542273	LOC101467886	0.244861	0.198334	0.0465269	1.44e-05	0.00115345	0.0289449
NC_036791.1	snp_42432	7542273	LOC101469832	0.267436	0.169296	0.0981408	2.51e-05	0.00205971	0.0423245
NC_036791.1	snp_42432	7542273	LOC101471760	0.304105	0.25803	0.0460752	2.71e-06	0.00022193	0.00958419
NC_036791.1	snp_42465	8099525	LOC101487982	0.209053	0.212001	-0.00294775	9.17e-08	5.59e-06	0.000591344
NC_036791.1	snp_42466	8102094	LOC101487982	-0.209053	-0.212001	0.00294775	9.17e-08	5.59e-06	0.000591344
NC_036791.1	snp_42544	11179049	rictor	0.239082	0.229333	0.00974945	4.74e-07	6.16e-05	0.0035872
NC_036791.1	snp_42629	12121458	star	-0.195129	-0.163852	-0.0312774	1.33e-05	0.00168951	0.0375769
NC_036791.1	snp_42829	14808209	LOC101465610	0.168383	0.147842	0.0205414	1.86e-06	0.000208558	0.0091919
NC_036791.1	snp_42835	14826775	LOC101465610	0.194704	0.160752	0.0339521	2.06e-05	0.00230963	0.0091919
NC_036791.1	snp_43114	16982690	LOC101478642	0.287111	0.218614	0.0684969	6.16e-06	0.00248195	0.00152925
NC_036791.1	snp_43115	16982792	LOC101478642	-0.287111	-0.218614	-0.0684969	6.16e-06	0.00248195	0.00152925
NC_036791.1	snp_43118	16988724	LOC101478642	0.313882	0.272555	0.0413272	6e-07	0.000241632	0.00152925
NC_036791.1	snp_43121	17007820	LOC101478642	-0.323578	-0.301435	-0.0221434	5.01e-08	2.02e-05	0.00152925
NC_036791.1	snp_43149	17140560	ankdd1b	-0.254503	-0.210431	-0.0440717	5.39e-06	0.00162296	0.0366064
NC_036791.1	snp_43149	17140560	limk2	-0.212403	-0.201372	-0.011031	1.9e-07	6.26e-05	0.00363649
NC_036791.1	snp_43149	17140560	LOC101476782	0.163027	0.130864	0.0321625	5.88e-06	0.00231675	0.045509
NC_036791.1	snp_43418	19076380	LOC101483632	0.622129	0.454843	0.167286	7.51e-06	0.00187726	0.0400789
NC_036791.1	snp_43562	20744775	LOC101471542	-0.349749	-0.18135	-0.168399	2.89e-05	0.00248922	0.0475806
NC_036791.1	snp_43646	22605880	LOC101481427	0.296291	0.275281	0.0210104	1.24e-07	1.8e-05	0.00142015
NC_036791.1	snp_43692	22901510	LOC101481752	1.30429	1.12274	0.181546	7.2e-07	0.00021592	6.4e-11
NC_036791.1	snp_43750	23665822	sh2b3	0.324544	0.242689	0.0818555	7.97e-06	0.00192004	0.0404726
NC_036791.1	snp_43757	23737934	LOC101481752	0.940888	0.888556	0.0523323	7.88e-07	0.000236517	6.4e-11
NC_036791.1	snp_43764	23738023	LOC101481752	1.0681	1.04237	0.0257347	1.41e-08	4.24e-06	6.4e-11
NC_036791.1	snp_43766	23738053	LOC101481752	1.09097	1.04537	0.0456079	1.04e-07	3.11e-05	6.4e-11
NC_036791.1	snp_43767	23738153	LOC101481752	1.1537	1.14067	0.0130306	2.47e-09	7.42e-07	6.4e-11
NC_036791.1	snp_43768	23738166	LOC101481752	1.0681	1.04237	0.0257347	1.41e-08	4.24e-06	6.4e-11
NC_036791.1	snp_43769	23738708	LOC101481752	1.04696	0.985225	0.0617372	9.07e-08	2.72e-05	6.4e-11
NC_036791.1	snp_43771	23738917	LOC101481752	1.1537	1.14067	0.0130306	2.47e-09	7.42e-07	6.4e-11
NC_036791.1	snp_43772	23738927	LOC101481752	1.10895	1.07875	0.0302068	1.36e-08	4.07e-06	6.4e-11
NC_036791.1	snp_43773	23738936	LOC101481752	1.1537	1.14067	0.0130306	2.47e-09	7.42e-07	6.4e-11
NC_036791.1	snp_43774	23738972	LOC101481752	1.13365	1.0959	0.0377471	2.05e-08	6.14e-06	6.4e-11
NC_036791.1	snp_43775	23738991	LOC101481752	1.10895	1.07875	0.0302068	1.36e-08	4.07e-06	6.4e-11
NC_036791.1	snp_43776	23739016	LOC101481752	1.10895	1.07875	0.0302068	1.36e-08	4.07e-06	6.4e-11
NC_036791.1	snp_43777	23739031	LOC101481752	1.1537	1.14067	0.0130306	2.47e-09	7.42e-07	6.4e-11
NC_036791.1	snp_43778	23739053	LOC101481752	1.1537	1.14067	0.0130306	2.47e-09	7.42e-07	6.4e-11
NC_036791.1	snp_43779	23739241	LOC101481752	1.1537	1.14067	0.0130306	2.47e-09	7.42e-07	6.4e-11
NC_036791.1	snp_43782	23739273	LOC101481752	1.35582	1.29622	0.0595994	9.05e-10	2.72e-07	6.4e-11
NC_036791.1	snp_43784	23748944	LOC101481752	1.24799	1.22618	0.0218054	4.21e-10	1.26e-07	6.4e-11
NC_036791.1	snp_43786	23748977	LOC101481752	1.50626	1.22889	0.27737	1.5e-06	0.000450785	6.4e-11
NC_036791.1	snp_43787	23748987	LOC101481752	1.50626	1.22889	0.27737	1.5e-06	0.000450785	6.4e-11
NC_036791.1	snp_43788	23749001	LOC101481752	1.50626	1.22889	0.27737	1.5e-06	0.000450785	6.4e-11
NC_036791.1	snp_43790	23749337	LOC101481752	1.06503	1.06165	0.0033802	6.4e-08	1.92e-05	6.4e-11
NC_036791.1	snp_43791	23749414	LOC101481752	-1.52067	-1.53041	0.00974128	2.04e-16	6.12e-14	6.4e-11
NC_036791.1	snp_43793	23753464	LOC101481752	-1.36131	-1.40036	0.0390543	7.88e-14	2.36e-11	6.4e-11
NC_036791.1	snp_43794	23754246	LOC101481752	-1.75274	-1.76398	0.0112369	6.79e-15	2.04e-12	6.4e-11
NC_036791.1	snp_43795	23754280	LOC101481752	-0.884174	-0.892945	0.00877131	4.29e-14	1.29e-11	6.4e-11
NC_036791.1	snp_43796	23754333	LOC101481752	0.876371	0.881989	-0.00561843	6.79e-15	2.04e-12	6.4e-11
NC_036791.1	snp_43797	23754442	LOC101481752	1.59549	1.52062	0.0748655	4.22e-09	1.27e-06	6.4e-11
NC_036791.1	snp_43799	23754513	LOC101481752	-0.9347	-0.939025	0.00432501	8.3e-11	2.49e-08	6.4e-11
NC_036791.1	snp_43800	23754530	LOC101481752	-0.876371	-0.881989	0.00561843	6.79e-15	2.04e-12	6.4e-11
NC_036791.1	snp_43801	23754535	LOC101481752	-0.876371	-0.881989	0.00561843	6.79e-15	2.04e-12	6.4e-11
NC_036791.1	snp_43802	23754621	LOC101481752	1.75274	1.76398	-0.0112369	6.79e-15	2.04e-12	6.4e-11
NC_036791.1	snp_43803	23754639	LOC101481752	-1.75274	-1.76398	0.0112369	6.79e-15	2.04e-12	6.4e-11
NC_036791.1	snp_43804	23754686	LOC101481752	-1.68963	-1.71033	0.0207016	5.63e-12	1.69e-09	6.4e-11
NC_036791.1	snp_43805	23754691	LOC101481752	1.68146	1.69933	-0.0178784	1.17e-12	3.5e-10	6.4e-11
NC_036791.1	snp_43806	23754700	LOC101481752	1.68146	1.69933	-0.0178784	1.17e-12	3.5e-10	6.4e-11
NC_036791.1	snp_43807	23754705	LOC101481752	1.68146	1.69933	-0.0178784	1.17e-12	3.5e-10	6.4e-11
NC_036791.1	snp_43808	23754744	LOC101481752	1.75274	1.76398	-0.0112369	6.79e-15	2.04e-12	6.4e-11
NC_036791.1	snp_43809	23754981	LOC101481752	-1.40283	-1.44466	0.0418296	6.68e-17	2e-14	6.4e-11
NC_036791.1	snp_43815	23762537	LOC101481752	-0.654119	-0.4727	-0.181419	1.92e-06	0.000576824	6.4e-11
NC_036791.1	snp_43819	23764199	LOC101481752	-1.18079	-1.18736	0.00656686	2.81e-09	8.42e-07	6.4e-11
NC_036791.1	snp_43820	23768308	LOC101481752	1.18079	1.18736	-0.00656686	2.81e-09	8.42e-07	6.4e-11
NC_036791.1	snp_43821	23768312	LOC101481752	1.75274	1.76398	-0.0112369	6.79e-15	2.04e-12	6.4e-11
NC_036791.1	snp_43822	23768361	LOC101481752	1.41078	1.34576	0.0650233	1.38e-07	4.15e-05	6.4e-11
NC_036791.1	snp_43823	23768518	LOC101481752	1.5254	1.31129	0.214112	9.64e-07	0.000289135	6.4e-11
NC_036791.1	snp_43824	23768521	LOC101481752	-1.18079	-1.18736	0.00656686	2.81e-09	8.42e-07	6.4e-11
NC_036791.1	snp_43825	23768551	LOC101481752	1.27408	1.27753	-0.00344294	1.11e-09	3.34e-07	6.4e-11
NC_036791.1	snp_43826	23768568	LOC101481752	-1.64279	-1.639	-0.00378889	8.42e-11	2.53e-08	6.4e-11
NC_036791.1	snp_43827	23768640	LOC101481752	-1.58845	-1.56148	-0.0269724	3.95e-09	1.19e-06	6.4e-11
NC_036791.1	snp_43828	23768662	LOC101481752	1.35884	1.34189	0.0169445	2.74e-11	8.22e-09	6.4e-11
NC_036791.1	snp_43829	23768859	LOC101481752	1.26167	1.25773	0.00393142	2.99e-11	8.98e-09	6.4e-11
NC_036791.1	snp_43831	23769083	LOC101481752	1.18079	1.18736	-0.00656686	2.81e-09	8.42e-07	6.4e-11
NC_036791.1	snp_43832	23769103	LOC101481752	1.18079	1.18736	-0.00656686	2.81e-09	8.42e-07	6.4e-11
NC_036791.1	snp_43833	23769104	LOC101481752	1.18079	1.18736	-0.00656686	2.81e-09	8.42e-07	6.4e-11
NC_036791.1	snp_43834	23769248	LOC101481752	-1.18079	-1.18736	0.00656686	2.81e-09	8.42e-07	6.4e-11
NC_036791.1	snp_43835	23769401	LOC101481752	1.18079	1.18736	-0.00656686	2.81e-09	8.42e-07	6.4e-11
NC_036791.1	snp_43836	23769543	LOC101481752	1.18079	1.18736	-0.00656686	2.81e-09	8.42e-07	6.4e-11
NC_036791.1	snp_43838	23769667	LOC101481752	1.18079	1.18736	-0.00656686	2.81e-09	8.42e-07	6.4e-11
NC_036791.1	snp_43840	23769791	LOC101481752	1.18079	1.18736	-0.00656686	2.81e-09	8.42e-07	6.4e-11
NC_036791.1	snp_43841	23769796	LOC101481752	1.18079	1.18736	-0.00656686	2.81e-09	8.42e-07	6.4e-11
NC_036791.1	snp_43842	23769845	LOC101481752	1.18079	1.18736	-0.00656686	2.81e-09	8.42e-07	6.4e-11
NC_036791.1	snp_43843	23770101	LOC101481752	1.18079	1.18736	-0.00656686	2.81e-09	8.42e-07	6.4e-11
NC_036791.1	snp_43844	23771207	LOC101481752	1.18079	1.18736	-0.00656686	2.81e-09	8.42e-07	6.4e-11
NC_036791.1	snp_43845	23771226	LOC101481752	1.18079	1.18736	-0.00656686	2.81e-09	8.42e-07	6.4e-11
NC_036791.1	snp_43846	23771260	LOC101481752	1.18079	1.18736	-0.00656686	2.81e-09	8.42e-07	6.4e-11
NC_036791.1	snp_43847	23771376	LOC101481752	1.10562	1.05574	0.049876	9.58e-08	2.87e-05	6.4e-11
NC_036791.1	snp_43849	23771666	LOC101481752	1.13457	1.07996	0.0546083	3.79e-08	1.14e-05	6.4e-11
NC_036791.1	snp_43850	23771711	LOC101481752	1.12475	1.07693	0.0478139	5.81e-08	1.74e-05	6.4e-11
NC_036791.1	snp_43852	23772428	LOC101481752	-1.18079	-1.18736	0.00656686	2.81e-09	8.42e-07	6.4e-11
NC_036791.1	snp_43853	23781153	LOC101481752	-1.07142	-1.06715	-0.00427419	1.48e-09	4.45e-07	6.4e-11
NC_036791.1	snp_43951	24532794	slc20a2	-0.302315	-0.232826	-0.0694891	1.6e-06	0.000347602	0.013135
NC_036791.1	snp_43994	25031299	cdc45	1.23092	0.366114	0.864807	6.17e-07	0.000192417	0.00868003
NC_036791.1	snp_43994	25031299	pcna	1.16052	0.314936	0.845589	7.77e-06	0.00229276	0.0453105
NC_036791.1	snp_44031	25312556	LOC101480941	-0.452358	-0.448972	-0.00338596	1.01e-07	1.89e-05	0.00147255
NC_036791.1	snp_44032	25324609	LOC101480941	-0.466171	-0.460883	-0.00528822	1.44e-07	2.72e-05	0.00147255
NC_036791.1	snp_44199	26943632	LOC101479105	-0.759042	-0.621707	-0.137334	6.18e-07	0.000119219	3.67e-05
NC_036791.1	snp_44200	26945482	LOC101479105	-0.878828	-0.809923	-0.0689051	3.59e-09	6.94e-07	3.67e-05
NC_036791.1	snp_44203	26979926	LOC101479105	-0.896089	-0.831415	-0.0646743	1.01e-09	1.95e-07	3.67e-05
NC_036791.1	snp_44205	26995317	LOC101479105	-0.75918	-0.704698	-0.0544817	3.32e-09	6.42e-07	3.67e-05
NC_036791.1	snp_44206	26995324	LOC101479105	-0.719968	-0.643642	-0.0763259	5.12e-08	9.87e-06	3.67e-05
NC_036791.1	snp_44207	26995359	LOC101479105	-0.783817	-0.713527	-0.0702902	5.83e-09	1.13e-06	3.67e-05
NC_036791.1	snp_44208	26995425	LOC101479105	-0.771408	-0.721118	-0.0502894	1.33e-09	2.56e-07	3.67e-05
NC_036791.1	snp_44209	27092091	LOC101479105	-0.761423	-0.708966	-0.0524578	3.09e-09	5.97e-07	3.67e-05
NC_036791.1	snp_44210	27092357	LOC101479105	0.453683	0.290252	0.163431	1.02e-05	0.00197273	3.67e-05
NC_036791.1	snp_44211	27092577	LOC101479105	0.480735	0.362827	0.117909	1.32e-06	0.000254294	3.67e-05
NC_036791.1	snp_44212	27133253	LOC101479105	0.460537	0.294725	0.165811	8.36e-06	0.00161299	3.67e-05
NC_036791.1	snp_44310	28434170	LOC101483579	0.362854	0.322648	0.0402053	1.67e-06	0.000398108	0.0143283
NC_036791.1	snp_44832	32455291	LOC112430045	0.572971	0.533568	0.0394026	1.54e-06	0.00053661	0.0176757
NC_036791.1	snp_44848	32476790	LOC101465760	0.733731	0.684103	0.0496284	9.92e-07	0.000349029	0.00194023
NC_036791.1	snp_44853	32477328	LOC101465760	0.701374	0.675808	0.0255659	7.92e-08	2.79e-05	0.00194023
NC_036791.1	snp_44884	32505254	LOC101482149	0.756931	0.581498	0.175433	3.71e-06	0.00131285	0.0317341
NC_036791.1	snp_44956	32997881	ak8	0.603054	0.603028	2.54e-05	3.85e-08	3.12e-05	0.00212352
NC_036791.1	snp_44965	33011866	ak8	-0.550108	-0.485726	-0.0643815	1.31e-06	0.00106277	0.00212352
NC_036791.1	snp_44973	33053703	ak8	-0.571871	-0.560271	-0.0116001	1.55e-06	0.00125602	0.00212352
NC_036791.1	snp_45009	33112766	ak8	0.692743	0.655468	0.0372748	1.82e-06	0.00147792	0.00212352
NC_036791.1	snp_45035	33395681	slc18a1	-0.365403	-0.313334	-0.052069	1.56e-06	0.00116978	0.0186341
NC_036791.1	snp_45038	33397015	slc18a1	-0.364061	-0.301806	-0.0622545	2.27e-06	0.00169878	0.0186341
NC_036791.1	snp_45040	33397683	slc18a1	-0.361887	-0.310746	-0.0511405	1.81e-06	0.00135783	0.0186341
NC_036791.1	snp_45041	33400259	slc18a1	-0.33202	-0.289195	-0.0428252	3.14e-06	0.00235517	0.0186341
NC_036791.1	snp_45049	33401535	slc18a1	0.372575	0.329708	0.0428673	7.84e-07	0.000586885	0.0186341
NC_036791.1	snp_45120	33625760	LOC101471084	-0.538523	-0.349396	-0.189127	3.05e-06	0.00194189	0.000436414
NC_036791.1	snp_45147	33628296	LOC105940546	0.41471	0.332504	0.0822063	3.58e-06	0.00241681	0.000246169
NC_036791.1	snp_45150	33628315	LOC105940546	0.483805	0.480248	0.00355639	1.52e-08	1.03e-05	0.000246169
NC_036791.1	snp_45152	33628384	LOC105940546	0.437644	0.455151	-0.0175062	2.83e-09	1.91e-06	0.000246169
NC_036791.1	snp_45165	33652274	LOC101471084	0.473717	0.326614	0.147104	2.7e-06	0.00171758	0.000436414
NC_036791.1	snp_45223	33677541	LOC101471084	0.509887	0.359106	0.150781	3.52e-06	0.0022373	0.000436414
NC_036791.1	snp_45244	33678570	LOC101471084	0.544944	0.436466	0.108479	8.36e-07	0.000531672	0.000436414
NC_036791.1	snp_45245	33678578	LOC101471084	0.544944	0.436466	0.108479	8.36e-07	0.000531672	0.000436414
NC_036791.1	snp_45246	33678583	LOC101471084	0.544944	0.436466	0.108479	8.36e-07	0.000531672	0.000436414
NC_036791.1	snp_45247	33678757	LOC101471084	0.544944	0.436466	0.108479	8.36e-07	0.000531672	0.000436414
NC_036791.1	snp_45251	33678901	LOC101471084	0.544944	0.436466	0.108479	8.36e-07	0.000531672	0.000436414
NC_036791.1	snp_45257	33679213	LOC106674495	0.508492	0.508884	-0.00039159	2.09e-08	1.41e-05	0.00120385
NC_036791.1	snp_45262	33679598	LOC101471084	0.525529	0.393166	0.132363	1.02e-06	0.000651886	0.000436414
NC_036791.1	snp_45265	33679954	LOC101471084	0.544944	0.436466	0.108479	8.36e-07	0.000531672	0.000436414
NC_036791.1	snp_45268	33680084	LOC101471084	0.506727	0.348271	0.158456	3.53e-06	0.00224255	0.000436414
NC_036791.1	snp_45270	33680283	LOC101471084	0.544944	0.436466	0.108479	8.36e-07	0.000531672	0.000436414
NC_036791.1	snp_45272	33680484	LOC101471084	0.544944	0.436466	0.108479	8.36e-07	0.000531672	0.000436414
NC_036791.1	snp_45273	33680644	LOC101471084	0.544944	0.436466	0.108479	8.36e-07	0.000531672	0.000436414
NC_036791.1	snp_45275	33680941	LOC101471084	0.525529	0.393166	0.132363	1.02e-06	0.000651886	0.000436414
NC_036791.1	snp_45276	33680996	LOC101471084	0.544944	0.436466	0.108479	8.36e-07	0.000531672	0.000436414
NC_036791.1	snp_45278	33681305	LOC101471084	-0.516743	-0.37247	-0.144273	1.43e-06	0.000909686	0.000436414
NC_036791.1	snp_45279	33681331	LOC101471084	0.544944	0.436466	0.108479	8.36e-07	0.000531672	0.000436414
NC_036791.1	snp_45280	33681401	LOC101471084	0.544944	0.436466	0.108479	8.36e-07	0.000531672	0.000436414
NC_036791.1	snp_45284	33681499	LOC101471084	0.507256	0.330257	0.176999	2.51e-06	0.00159748	0.000436414
NC_036791.1	snp_45290	33685116	LOC101471084	0.525529	0.393166	0.132363	1.02e-06	0.000651886	0.000436414
NC_036791.1	snp_45291	33685136	LOC101471084	-0.525529	-0.393166	-0.132363	1.02e-06	0.000651886	0.000436414
NC_036791.1	snp_45293	33685340	LOC101471084	-0.516743	-0.37247	-0.144273	1.43e-06	0.000909686	0.000436414
NC_036791.1	snp_45304	33748308	LOC101471084	0.525529	0.393166	0.132363	1.02e-06	0.000651886	0.000436414
NC_036791.1	snp_45305	33750392	LOC101471084	-0.46619	-0.400822	-0.0653676	1.93e-07	0.000122883	0.000436414
NC_036791.1	snp_45308	33769065	LOC106676235	-0.753473	-0.682165	-0.0713077	2.15e-06	0.00143476	0.00515805
NC_036791.1	snp_45320	33836993	LOC106676235	0.83438	0.822836	0.0115434	5.86e-07	0.000390996	0.00515805
NC_036791.1	snp_45330	33876661	LOC106676235	0.800584	0.796929	0.00365477	1.48e-07	9.87e-05	0.00515805
NC_036791.1	snp_45358	33917424	LOC106674495	-0.366258	-0.250223	-0.116035	2.69e-06	0.00182157	0.00120385
NC_036791.1	snp_45361	33918645	LOC106674495	-0.230134	-0.173951	-0.0561832	1.29e-06	0.000870824	0.00120385
NC_036791.1	snp_45392	33958516	LOC101471084	0.528451	0.423939	0.104512	1.9e-07	0.000120667	0.000436414
NC_036791.1	snp_45398	33958853	LOC105940546	0.407936	0.408621	-0.000684595	1.3e-06	0.000880344	0.000246169
NC_036791.1	snp_45407	33960273	LOC101471084	0.501543	0.392865	0.108678	5.35e-07	0.000339956	0.000436414
NC_036791.1	snp_45408	33960461	LOC101471084	0.501543	0.392865	0.108678	5.35e-07	0.000339956	0.000436414
NC_036791.1	snp_45414	33963960	LOC106674495	0.39935	0.354519	0.044831	2.94e-07	0.000198779	0.00120385
NC_036791.1	snp_45418	33964062	LOC105940546	0.478135	0.486925	-0.00878947	1.52e-06	0.00102795	0.000246169
NC_036791.1	snp_45419	33966876	LOC101471084	0.524284	0.354101	0.170183	2.57e-06	0.00163142	0.000436414
NC_036791.1	snp_45421	33966978	LOC101471084	0.53547	0.394608	0.140863	5.22e-07	0.000332187	0.000436414
NC_036791.1	snp_45427	33972573	LOC101471084	0.517851	0.420381	0.0974699	2.93e-08	1.87e-05	0.000436414
NC_036791.1	snp_45429	33974736	LOC101471084	0.528939	0.404516	0.124423	8.28e-07	0.00052656	0.000436414
NC_036791.1	snp_45431	33974772	LOC101471084	0.621275	0.57346	0.0478144	5.83e-09	3.71e-06	0.000436414
NC_036791.1	snp_45432	33974782	LOC101471084	0.621275	0.57346	0.0478144	5.83e-09	3.71e-06	0.000436414
NC_036791.1	snp_45433	33974891	LOC101471084	-0.621275	-0.57346	-0.0478144	5.83e-09	3.71e-06	0.000436414
NC_036791.1	snp_45434	33974899	LOC101471084	-0.553088	-0.474309	-0.0787795	8.47e-08	5.39e-05	0.000436414
NC_036791.1	snp_45435	33975239	LOC101471084	-0.57694	-0.489992	-0.0869483	4.7e-07	0.000299192	0.000436414
NC_036791.1	snp_45436	33975286	LOC101471084	0.546326	0.446021	0.100305	2.49e-07	0.000158305	0.000436414
NC_036791.1	snp_45437	33975291	LOC101471084	0.602092	0.539668	0.0624246	2.35e-08	1.49e-05	0.000436414
NC_036791.1	snp_45438	33976177	LOC101471084	0.621275	0.57346	0.0478144	5.83e-09	3.71e-06	0.000436414
NC_036791.1	snp_45439	33976190	LOC101471084	-0.577666	-0.45775	-0.119916	5.09e-07	0.000324008	0.000436414
NC_036791.1	snp_45441	33992424	LOC101471084	0.384056	0.289311	0.0947446	5.89e-07	0.000374784	0.000436414
NC_036791.1	snp_45457	33994671	LOC101471084	0.540901	0.401126	0.139775	1.81e-06	0.00115172	0.000436414
NC_036791.1	snp_45458	33994788	LOC101471084	0.600913	0.547774	0.0531392	3.59e-08	2.28e-05	0.000436414
NC_036791.1	snp_45463	33995189	LOC101471084	-0.590389	-0.340823	-0.249566	3.19e-06	0.00203198	0.000436414
NC_036791.1	snp_45466	33995398	LOC101471084	0.47866	0.415463	0.0631978	1.72e-07	0.000109363	0.000436414
NC_036791.1	snp_45466	33995398	LOC106676235	-0.656754	-0.574937	-0.0818173	6.97e-07	0.000465074	0.00515805
NC_036791.1	snp_45470	33995569	LOC105940546	0.538083	0.444423	0.0936591	3.2e-06	0.00216568	0.000246169
NC_036791.1	snp_45484	34008881	LOC101471084	0.349021	0.238602	0.110419	3.35e-06	0.00212981	0.000436414
NC_036791.1	snp_45547	34075088	LOC112435678	0.291465	0.248667	0.0427985	1.29e-06	0.000772923	0.022317
NC_036791.1	snp_45547	34075088	LOC101470815	0.262025	0.22887	0.0331547	9.7e-07	0.000588026	0.0186341
NC_036792.1	snp_45574	209001	kif11	-1.50767	-0.00215903	-1.50551	1.73e-06	0.000268223	0.0108949
NC_036792.1	snp_45709	1223469	LOC105940576	-0.566357	-0.47308	-0.0932774	1.25e-06	0.000154827	0.00734738
NC_036792.1	snp_45880	3827529	LOC101467487	-0.786584	-0.483032	-0.303552	2.14e-06	0.000156069	5.71e-06
NC_036792.1	snp_45881	3827591	LOC101467487	-0.940106	-0.908595	-0.0315116	2.94e-10	2.14e-08	5.71e-06
NC_036792.1	snp_46096	7502472	ppp3r1	-0.101695	-0.0744642	-0.0272312	1.2e-05	0.00206738	0.0142032
NC_036792.1	snp_46121	7729173	slc17a5	0.216782	0.168164	0.0486177	4.06e-06	0.000693433	0.0208378
NC_036792.1	snp_46232	9086155	ppp3r1	-0.143911	-0.133549	-0.0103617	2.28e-06	0.000392639	0.0142032
NC_036792.1	snp_46304	9883546	LOC101478205	-0.135641	-0.123848	-0.0117925	8.12e-06	0.000950614	0.0256693
NC_036792.1	snp_46320	10105560	LOC111501195	0.254061	0.175791	0.0782698	1.03e-05	0.00189078	0.00970756
NC_036792.1	snp_46335	10273637	LOC101484981	-1.20354	-0.637078	-0.566461	1.68e-05	0.00197738	0.0411622
NC_036792.1	snp_46335	10273637	LOC105941374	-0.349265	-0.259689	-0.0895764	7.35e-07	0.0001125	0.00572111
NC_036792.1	snp_46341	10275961	LOC111501195	0.24722	0.225896	0.0213241	1.24e-06	0.000226334	0.00970756
NC_036792.1	snp_46341	10275961	ppm1b	0.237888	0.200559	0.0373289	1.39e-06	0.000212835	0.00929491
NC_036792.1	snp_46511	13641748	sfr1	-0.227148	-0.191662	-0.0354863	1.25e-05	0.001759	0.0383709
NC_036792.1	snp_46627	15019220	LOC101475253	0.150041	0.105875	0.0441661	9.61e-06	0.00204755	0.042165
NC_036792.1	snp_46630	15020777	LOC101479536	-0.225616	-0.168108	-0.0575079	3.46e-06	0.000504639	0.0169439
NC_036792.1	snp_46934	17765581	LOC101487089	0.0859616	0.0541421	0.0318195	7.18e-06	0.00186039	0.039763
NC_036792.1	snp_47087	18812090	fuom	0.250004	0.23154	0.0184644	6.72e-08	1.74e-05	0.00138469
NC_036792.1	snp_47087	18812090	LOC101469101	0.260729	0.237809	0.0229196	4.16e-07	0.000105185	0.00540643
NC_036792.1	snp_47126	20426789	erlec1	-0.1016	-0.0708248	-0.0307757	1.91e-05	0.00148787	0.0343266
NC_036792.1	snp_47181	21617461	LOC101463752	0.317987	0.296133	0.0218541	6.96e-07	0.000130134	0.00643025
NC_036792.1	snp_47264	22315586	LOC101480601	-0.577581	-0.5356	-0.0419813	1.07e-06	0.000179491	0.00136579
NC_036792.1	snp_47268	22316356	LOC101480601	0.719325	0.654591	0.0647336	4.91e-07	8.25e-05	0.00136579
NC_036792.1	snp_47269	22316363	LOC101480601	0.719325	0.654591	0.0647336	4.91e-07	8.25e-05	0.00136579
NC_036792.1	snp_47275	22316797	LOC101480601	0.564819	0.505986	0.0588329	1.42e-06	0.000239215	0.00136579
NC_036792.1	snp_47282	22317381	LOC101480601	-0.577077	-0.470446	-0.106631	8.65e-06	0.00145298	0.00136579
NC_036792.1	snp_47283	22317459	LOC101480601	0.556727	0.467663	0.0890646	3.55e-06	0.00059661	0.00136579
NC_036792.1	snp_47285	22328591	LOC101480601	0.641118	0.561301	0.079817	1.21e-06	0.000202853	0.00136579
NC_036792.1	snp_47287	22328698	LOC101480601	-0.683422	-0.641959	-0.0414629	2.36e-07	3.97e-05	0.00136579
NC_036792.1	snp_47288	22328713	LOC101480601	0.542312	0.437681	0.104631	5.24e-06	0.000880074	0.00136579
NC_036792.1	snp_47289	22328726	LOC101480601	0.597749	0.574007	0.0237416	2.8e-07	4.7e-05	0.00136579
NC_036792.1	snp_47290	22328732	LOC101480601	-0.662562	-0.635141	-0.0274212	1.01e-07	1.7e-05	0.00136579
NC_036792.1	snp_47291	22328794	LOC101480601	-0.597749	-0.574007	-0.0237416	2.8e-07	4.7e-05	0.00136579
NC_036792.1	snp_47292	22329461	LOC101480601	-0.609703	-0.589972	-0.0197306	1.32e-07	2.21e-05	0.00136579
NC_036792.1	snp_47293	22332462	LOC101480601	-0.683422	-0.641959	-0.0414629	2.36e-07	3.97e-05	0.00136579
NC_036792.1	snp_47294	22332536	LOC101480601	0.601573	0.578639	0.0229343	1.41e-07	2.38e-05	0.00136579
NC_036792.1	snp_47295	22332557	LOC101480601	-0.633204	-0.581795	-0.0514096	6.59e-07	0.00011063	0.00136579
NC_036792.1	snp_47296	22334731	LOC101480601	-0.618076	-0.551454	-0.0666215	1.02e-06	0.000171978	0.00136579
NC_036792.1	snp_47305	22338111	LOC101479464	-0.258234	-0.213034	-0.0451996	1.1e-05	0.00202853	0.0418632
NC_036792.1	snp_47314	22339617	LOC101480601	0.566217	0.447949	0.118267	7.81e-06	0.00131202	0.00136579
NC_036792.1	snp_47421	24360324	fam160b1	0.137761	0.101829	0.0359316	5.97e-06	0.000788055	0.0225873
NC_036792.1	snp_47517	25201065	LOC101465473	0.188924	0.133117	0.0558072	1.67e-05	0.00259773	0.0488271
NC_036792.1	snp_47565	26230821	LOC112435746	0.3528	0.314818	0.0379817	2.51e-06	0.000263478	3.83e-07
NC_036792.1	snp_47577	26231340	LOC112435747	0.738275	0.709567	0.0287078	1.28e-07	1.35e-05	0.000172095
NC_036792.1	snp_47577	26231340	LOC112435746	0.395006	0.372881	0.0221244	3.68e-07	3.87e-05	3.83e-07
NC_036792.1	snp_47587	26304279	LOC112435747	0.96551	0.91828	0.0472299	4.96e-07	5.21e-05	0.000172095
NC_036792.1	snp_47587	26304279	LOC112435746	0.586869	0.57355	0.0133194	3.26e-09	3.42e-07	3.83e-07
NC_036792.1	snp_47591	26310689	LOC112435746	0.280789	0.285178	-0.0043887	9.13e-12	9.59e-10	3.83e-07
NC_036792.1	snp_47591	26310689	LOC112435747	0.46465	0.470973	-0.00632337	1.2e-08	1.26e-06	0.000172095
NC_036792.1	snp_47594	26312992	LOC112435746	0.255238	0.202953	0.0522848	8.92e-06	0.000936803	3.83e-07
NC_036792.1	snp_47596	26323679	LOC112435747	0.401205	0.311844	0.0893613	2.34e-05	0.00245666	0.000172095
NC_036792.1	snp_47597	26325970	LOC112435746	0.224652	0.171354	0.0532983	1.89e-05	0.00198808	3.83e-07
NC_036792.1	snp_47600	26327908	LOC112435746	0.361892	0.271642	0.0902497	1.95e-05	0.00205127	3.83e-07
NC_036792.1	snp_47602	26329559	LOC112435747	0.575127	0.490702	0.0844243	2.34e-05	0.00245894	0.000172095
NC_036792.1	snp_47603	26330148	LOC112435747	0.491894	0.501769	-0.00987548	2.68e-08	2.82e-06	0.000172095
NC_036792.1	snp_47603	26330148	LOC112435746	0.276371	0.276824	-0.000452934	7.28e-09	7.64e-07	3.83e-07
NC_036792.1	snp_47624	26792483	LOC112435756	0.417707	0.310834	0.106874	4.69e-06	0.000689594	0.000518797
NC_036792.1	snp_47625	26792737	LOC112435756	-0.300207	-0.217154	-0.0830534	2.77e-06	0.000407535	0.000518797
NC_036792.1	snp_47626	26794843	LOC112435756	-0.255006	-0.171513	-0.083493	1.68e-05	0.00247665	0.000518797
NC_036792.1	snp_47627	26794853	LOC112435756	0.54648	0.539622	0.00685795	3.19e-08	4.69e-06	0.000518797
NC_036792.1	snp_47628	26814943	LOC112435756	-0.54648	-0.539622	-0.00685795	3.19e-08	4.69e-06	0.000518797
NC_036792.1	snp_47782	30082320	LOC111500340	0.912943	0.835935	0.0770081	6.93e-06	0.00055468	0.0180549
NC_036792.1	snp_47783	30088012	LOC111500340	0.651103	0.583922	0.0671817	2.31e-05	0.0018466	0.0180549
NC_036792.1	snp_47783	30088012	fam98a	-0.168281	-0.164009	-0.00427213	6.39e-07	2.56e-05	0.00184167
NC_036792.1	snp_47783	30088012	vps8	0.120166	0.088301	0.0318652	1.68e-05	0.00146141	0.0340013
NC_036792.1	snp_47784	30088805	LOC101470986	1.06096	0.499491	0.561469	1.04e-06	9.12e-05	0.00484533
NC_036792.1	snp_47821	31946214	LOC101486893	-0.407508	-0.27691	-0.130598	1.03e-05	0.00148327	0.0343178
NC_036793.1	snp_47948	323776	zbtb44	0.220029	0.182222	0.0378065	5.28e-06	0.000607036	0.0191093
NC_036793.1	snp_47950	328033	LOC106674691	-0.194351	-0.152147	-0.0422031	7.47e-06	0.00109094	0.0279574
NC_036793.1	snp_47962	459320	ift20	-0.152247	-0.117229	-0.0350174	7.72e-06	0.00146677	0.0340447
NC_036793.1	snp_47997	679050	LOC101485762	-1.669	-0.00517913	-1.66382	3.29e-08	3.85e-06	0.000447689
NC_036793.1	snp_48398	7403337	LOC101480722	0.422752	0.395953	0.0267989	5.17e-06	0.000915057	0.0250485
NC_036793.1	snp_48427	7629675	cd3e	-0.348695	-0.30823	-0.0404645	2.08e-06	0.000359139	0.000885163
NC_036793.1	snp_48427	7629675	cd3g	0.676983	0.682748	-0.00576473	7.82e-11	1.35e-08	3.94e-06
NC_036793.1	snp_48428	7629695	cd3g	0.676983	0.682748	-0.00576473	7.82e-11	1.35e-08	3.94e-06
NC_036793.1	snp_48428	7629695	cd3e	-0.348695	-0.30823	-0.0404645	2.08e-06	0.000359139	0.000885163
NC_036793.1	snp_48429	7629723	cd3e	-0.348695	-0.30823	-0.0404645	2.08e-06	0.000359139	0.000885163
NC_036793.1	snp_48429	7629723	cd3g	0.676983	0.682748	-0.00576473	7.82e-11	1.35e-08	3.94e-06
NC_036793.1	snp_48431	7629763	cd3e	-0.348695	-0.30823	-0.0404645	2.08e-06	0.000359139	0.000885163
NC_036793.1	snp_48431	7629763	cd3g	0.676983	0.682748	-0.00576473	7.82e-11	1.35e-08	3.94e-06
NC_036793.1	snp_48432	7629794	cd3g	0.591531	0.490642	0.100889	3.67e-07	6.35e-05	3.94e-06
NC_036793.1	snp_48433	7629805	cd3e	-0.348695	-0.30823	-0.0404645	2.08e-06	0.000359139	0.000885163
NC_036793.1	snp_48433	7629805	cd3g	0.676983	0.682748	-0.00576473	7.82e-11	1.35e-08	3.94e-06
NC_036793.1	snp_48434	7629870	cd3g	0.676983	0.682748	-0.00576473	7.82e-11	1.35e-08	3.94e-06
NC_036793.1	snp_48434	7629870	cd3e	-0.348695	-0.30823	-0.0404645	2.08e-06	0.000359139	0.000885163
NC_036793.1	snp_48435	7629883	cd3g	0.676983	0.682748	-0.00576473	7.82e-11	1.35e-08	3.94e-06
NC_036793.1	snp_48435	7629883	cd3e	-0.348695	-0.30823	-0.0404645	2.08e-06	0.000359139	0.000885163
NC_036793.1	snp_48436	7629885	cd3e	0.229321	0.216773	0.0125479	5.6e-08	9.7e-06	0.000885163
NC_036793.1	snp_48436	7629885	cd3g	-0.322919	-0.324249	0.00133037	6.49e-06	0.00112198	3.94e-06
NC_036793.1	snp_48437	7629891	cd3e	-0.229321	-0.216773	-0.0125479	5.6e-08	9.7e-06	0.000885163
NC_036793.1	snp_48437	7629891	cd3g	0.322919	0.324249	-0.00133037	6.49e-06	0.00112198	3.94e-06
NC_036793.1	snp_48438	7629941	cd3g	0.343511	0.325997	0.0175148	6.31e-06	0.00109117	3.94e-06
NC_036793.1	snp_48438	7629941	cd3e	-0.228591	-0.208803	-0.0197879	8.24e-07	0.000142623	0.000885163
NC_036793.1	snp_48439	7629954	cd3e	-0.348695	-0.30823	-0.0404645	2.08e-06	0.000359139	0.000885163
NC_036793.1	snp_48439	7629954	cd3g	0.676983	0.682748	-0.00576473	7.82e-11	1.35e-08	3.94e-06
NC_036793.1	snp_48440	7630001	cd3g	0.676983	0.682748	-0.00576473	7.82e-11	1.35e-08	3.94e-06
NC_036793.1	snp_48440	7630001	cd3e	-0.348695	-0.30823	-0.0404645	2.08e-06	0.000359139	0.000885163
NC_036793.1	snp_48441	7630006	cd3e	-0.348695	-0.30823	-0.0404645	2.08e-06	0.000359139	0.000885163
NC_036793.1	snp_48441	7630006	cd3g	0.676983	0.682748	-0.00576473	7.82e-11	1.35e-08	3.94e-06
NC_036793.1	snp_48442	7630110	cd3e	-0.348695	-0.30823	-0.0404645	2.08e-06	0.000359139	0.000885163
NC_036793.1	snp_48442	7630110	cd3g	0.676983	0.682748	-0.00576473	7.82e-11	1.35e-08	3.94e-06
NC_036793.1	snp_48444	7630123	cd3g	0.316448	0.296081	0.0203673	7.25e-06	0.00125447	3.94e-06
NC_036793.1	snp_48445	7630143	cd3g	0.297973	0.285296	0.0126774	1.42e-05	0.00246087	3.94e-06
NC_036793.1	snp_48452	7630399	cd3g	0.393656	0.410057	-0.0164004	6.86e-08	1.19e-05	3.94e-06
NC_036793.1	snp_48453	7630456	cd3g	0.467844	0.475653	-0.00780826	1.06e-08	1.83e-06	3.94e-06
NC_036793.1	snp_48455	7630487	cd3g	0.404483	0.393741	0.0107421	3.74e-07	6.47e-05	3.94e-06
NC_036793.1	snp_48459	7630690	cd3g	0.561596	0.560131	0.00146512	8.61e-10	1.49e-07	3.94e-06
NC_036793.1	snp_48460	7630708	cd3e	-0.324099	-0.284028	-0.0400709	1.27e-06	0.000220465	0.000885163
NC_036793.1	snp_48460	7630708	cd3g	0.495553	0.339098	0.156455	5.42e-06	0.000937666	3.94e-06
NC_036793.1	snp_48461	7630717	cd3g	0.424382	0.286066	0.138316	1.05e-05	0.00181823	3.94e-06
NC_036793.1	snp_48462	7630859	cd3g	0.424382	0.286066	0.138316	1.05e-05	0.00181823	3.94e-06
NC_036793.1	snp_48463	7630868	cd3g	0.502446	0.504392	-0.00194626	2.2e-08	3.8e-06	3.94e-06
NC_036793.1	snp_48464	7630873	cd3g	0.502446	0.504392	-0.00194626	2.2e-08	3.8e-06	3.94e-06
NC_036793.1	snp_48465	7630883	cd3g	0.502446	0.504392	-0.00194626	2.2e-08	3.8e-06	3.94e-06
NC_036793.1	snp_48466	7630921	cd3g	0.502446	0.504392	-0.00194626	2.2e-08	3.8e-06	3.94e-06
NC_036793.1	snp_48467	7630931	cd3g	-0.539918	-0.379912	-0.160006	3.9e-06	0.000674899	3.94e-06
NC_036793.1	snp_48468	7632149	cd3g	-0.619955	-0.570339	-0.0496168	3.26e-08	5.64e-06	3.94e-06
NC_036793.1	snp_48469	7632166	cd3g	0.6056	0.598543	0.00705649	1.29e-09	2.23e-07	3.94e-06
NC_036793.1	snp_48469	7632166	cd3e	-0.315949	-0.263233	-0.0527153	4.47e-06	0.000772563	0.000885163
NC_036793.1	snp_48470	7632173	cd3g	0.676983	0.682748	-0.00576473	7.82e-11	1.35e-08	3.94e-06
NC_036793.1	snp_48470	7632173	cd3e	-0.348695	-0.30823	-0.0404645	2.08e-06	0.000359139	0.000885163
NC_036793.1	snp_48471	7632397	cd3e	-0.348695	-0.30823	-0.0404645	2.08e-06	0.000359139	0.000885163
NC_036793.1	snp_48471	7632397	cd3g	0.676983	0.682748	-0.00576473	7.82e-11	1.35e-08	3.94e-06
NC_036793.1	snp_48472	7632421	cd3g	0.536852	0.529114	0.0077376	5.17e-10	8.95e-08	3.94e-06
NC_036793.1	snp_48473	7632433	cd3g	0.413038	0.384391	0.0286468	7.39e-07	0.000127769	3.94e-06
NC_036793.1	snp_48474	7632449	cd3g	0.536852	0.529114	0.0077376	5.17e-10	8.95e-08	3.94e-06
NC_036793.1	snp_48475	7632456	cd3g	0.454543	0.446088	0.00845564	3.15e-08	5.45e-06	3.94e-06
NC_036793.1	snp_48476	7632602	cd3g	-0.517135	-0.504001	-0.0131338	3.51e-09	6.07e-07	3.94e-06
NC_036793.1	snp_48482	7633304	cd3g	0.423924	0.427523	-0.00359865	3.48e-08	6.02e-06	3.94e-06
NC_036793.1	snp_48487	7657756	cd3g	0.269043	0.249872	0.0191706	9.17e-06	0.00158666	3.94e-06
NC_036793.1	snp_48594	9419046	LOC101485301	0.305889	0.274126	0.0317634	1.41e-06	0.000272687	0.0110295
NC_036793.1	snp_48644	9520254	LOC101485301	0.419183	0.389594	0.0295887	5.14e-06	0.000991802	0.0110295
NC_036793.1	snp_48646	9607559	LOC101485301	-0.340468	-0.297025	-0.0434429	5.24e-06	0.00101225	0.0110295
NC_036793.1	snp_48648	9608442	LOC101485301	0.429959	0.405803	0.0241562	2.13e-06	0.000411316	0.0110295
NC_036793.1	snp_48795	12425270	LOC112435929	0.275558	0.245776	0.0297816	1.05e-07	1.6e-05	0.00130984
NC_036793.1	snp_49270	18595066	LOC101486179	0.301221	0.218569	0.0826528	1.53e-05	0.00202106	0.0418062
NC_036793.1	snp_49510	22106498	igsf10	0.320608	0.257972	0.0626361	1.6e-05	0.00190054	0.0402805
NC_036793.1	snp_49595	25000219	LOC106675052	0.287259	0.250036	0.0372232	1.52e-05	0.00169261	2.92e-05
NC_036793.1	snp_49596	25001986	LOC106675052	-0.287259	-0.250036	-0.0372232	1.52e-05	0.00169261	2.92e-05
NC_036793.1	snp_49597	25006060	LOC106675052	0.346022	0.299002	0.04702	2.22e-07	2.46e-05	2.92e-05
NC_036793.1	snp_49598	25006137	LOC106675052	-0.310939	-0.283258	-0.0276811	5.47e-08	6.07e-06	2.92e-05
NC_036793.1	snp_49599	25007426	LOC106675052	-0.310939	-0.283258	-0.0276811	5.47e-08	6.07e-06	2.92e-05
NC_036793.1	snp_49600	25007652	LOC106675052	-0.328155	-0.33024	0.00208423	2.8e-09	3.1e-07	2.92e-05
NC_036793.1	snp_49600	25007652	paf1	-0.0733694	-0.0566519	-0.0167175	1.57e-05	0.00173916	0.0381726
NC_036793.1	snp_49601	25008165	LOC106675052	0.328155	0.33024	-0.00208423	2.8e-09	3.1e-07	2.92e-05
NC_036793.1	snp_49601	25008165	paf1	0.0733694	0.0566519	0.0167175	1.57e-05	0.00173916	0.0381726
NC_036793.1	snp_49602	25008336	LOC106675052	0.315937	0.314852	0.00108521	9.93e-09	1.1e-06	2.92e-05
NC_036793.1	snp_49603	25015747	LOC106675052	-0.293097	-0.265716	-0.0273815	7.18e-08	7.97e-06	2.92e-05
NC_036793.1	snp_49606	25016523	LOC106675052	0.269239	0.182904	0.0863348	1.72e-05	0.00191077	2.92e-05
NC_036793.1	snp_49607	25017630	LOC106675052	0.361785	0.353587	0.00819793	1.29e-09	1.44e-07	2.92e-05
NC_036793.1	snp_49608	25017666	LOC106675052	-0.288685	-0.28458	-0.00410525	5.24e-08	5.81e-06	2.92e-05
NC_036793.1	snp_49609	25017886	LOC106675052	-0.334243	-0.317403	-0.0168405	1.95e-08	2.17e-06	2.92e-05
NC_036793.1	snp_49611	25034116	LOC106675052	-0.319811	-0.271655	-0.0481557	4.09e-06	0.000454014	2.92e-05
NC_036793.1	snp_49612	25061269	paf1	0.0733694	0.0566519	0.0167175	1.57e-05	0.00173916	0.0381726
NC_036793.1	snp_49612	25061269	LOC106675052	0.328155	0.33024	-0.00208423	2.8e-09	3.1e-07	2.92e-05
NC_036793.1	snp_49614	25158993	dph1	-0.487776	-0.405768	-0.0820087	5.76e-06	0.00119849	0.000591344
NC_036793.1	snp_49617	25159449	dph1	-0.578635	-0.593855	0.0152203	2.71e-08	5.64e-06	0.000591344
NC_036793.1	snp_49618	25160321	dph1	-0.478014	-0.389353	-0.0886604	4.2e-06	0.000873337	0.000591344
NC_036793.1	snp_49627	25206198	dph1	-0.534777	-0.525872	-0.00890515	1.13e-07	2.35e-05	0.000591344
NC_036793.1	snp_49693	26137346	rpa1	-0.566511	-0.445874	-0.120637	8.68e-06	0.00192618	0.0404921
NC_036793.1	snp_49713	26174070	LOC106675057	-0.392261	-0.281267	-0.110994	5.37e-06	0.00109502	0.00344777
NC_036793.1	snp_49713	26174070	LOC101483095	-0.31752	-0.213724	-0.103796	8.95e-06	0.00169965	0.0376714
NC_036793.1	snp_49715	26174085	LOC106675057	-0.424091	-0.394839	-0.0292524	2.86e-07	5.83e-05	0.00344777
NC_036793.1	snp_49757	26226823	LOC101471696	0.380746	0.346746	0.0340001	1.66e-07	3.14e-05	0.00212352
NC_036793.1	snp_49799	26640099	traf4	0.224119	0.163617	0.0605013	5.27e-06	0.00106905	0.0276972
NC_036793.1	snp_49850	28468937	LOC101482938	0.12792	0.114137	0.013783	6.36e-06	0.00072506	0.0214851
NC_036793.1	snp_49864	28856195	LOC101475679	0.283692	0.240393	0.0432989	1.82e-06	0.00028703	0.0114406
NC_036793.1	snp_50081	31536566	LOC105941127	0.477848	0.429217	0.0486308	3.35e-06	0.000462109	0.0158489
NC_036793.1	snp_50081	31536566	LOC101486815	0.263532	0.214579	0.0489523	1.24e-05	0.00170537	0.0377545
NC_036793.1	snp_50490	36115545	LOC101473953	-1.53778	0.0273561	-1.56514	2.69e-06	0.000441062	0.0152912
NC_036793.1	snp_50526	36260294	LOC101485402	0.277304	0.215043	0.062261	9.6e-06	0.00214961	0.0434271
NC_036793.1	snp_50584	36948236	lipt2	-0.319837	-0.326324	0.00648683	1.2e-06	0.000211884	3.97e-08
NC_036793.1	snp_50592	37176139	lipt2	0.313212	0.291396	0.0218158	2.24e-07	3.97e-05	3.97e-08
NC_036793.1	snp_50594	37203433	lipt2	-0.324153	-0.332853	0.00870038	5.47e-09	9.68e-07	3.97e-08
NC_036793.1	snp_50598	37209717	lipt2	0.438337	0.441276	-0.00293851	2.92e-13	5.17e-11	3.97e-08
NC_036793.1	snp_50599	37321099	lipt2	-0.438337	-0.441276	0.00293851	2.92e-13	5.17e-11	3.97e-08
NC_036793.1	snp_50652	37492337	lipt2	0.392992	0.327943	0.0650492	1.88e-06	0.000332499	3.97e-08
NC_036793.1	snp_50657	37579589	LOC101483137	-0.26068	-0.199863	-0.0608166	4.66e-06	0.000996214	0.0264759
NC_036794.1	snp_51183	6934372	pde7b	0.187499	0.127032	0.0604669	6.06e-06	0.00159432	0.0361304
NC_036794.1	snp_51251	7592636	LOC106676072	-0.38744	-0.348436	-0.0390041	1.48e-06	0.000389459	0.0141372
NC_036794.1	snp_51257	7598666	LOC106676072	-0.362242	-0.309298	-0.0529435	4.45e-06	0.00117026	0.0141372
NC_036794.1	snp_51273	7775416	ptk2b	0.185007	0.158195	0.0268122	8.14e-06	0.00200161	0.0415312
NC_036794.1	snp_51281	7826992	slc2a12	0.253939	0.217488	0.0364513	3.49e-06	0.000884101	0.0245639
NC_036794.1	snp_51333	8386690	ccm2	0.171357	0.169141	0.00221613	7.76e-10	1.95e-07	3.67e-05
NC_036794.1	snp_51334	8403384	ccm2	0.112832	0.105692	0.00714007	7.51e-08	1.89e-05	3.67e-05
NC_036794.1	snp_51356	8581079	LOC101481313	-0.261836	-0.251134	-0.0107021	1.77e-07	4.52e-05	1.42e-06
NC_036794.1	snp_51370	8581573	LOC101481313	-0.346662	-0.306418	-0.0402441	3.55e-07	9.05e-05	1.42e-06
NC_036794.1	snp_51371	8581600	LOC101481313	-0.331827	-0.290337	-0.0414892	8.48e-07	0.000216137	1.42e-06
NC_036794.1	snp_51372	8581605	LOC101481313	-0.404948	-0.405437	0.000489127	8.41e-10	2.14e-07	1.42e-06
NC_036794.1	snp_51373	8581621	LOC101481313	-0.384782	-0.381761	-0.00302094	2.79e-09	7.12e-07	1.42e-06
NC_036794.1	snp_51374	8581865	LOC101481313	-0.439679	-0.446755	0.00707591	8.58e-10	2.19e-07	1.42e-06
NC_036794.1	snp_51375	8581905	LOC101481313	-0.328261	-0.277206	-0.0510556	4.03e-06	0.00102639	1.42e-06
NC_036794.1	snp_51376	8582107	LOC101481313	-0.43878	-0.441453	0.00267349	2.15e-09	5.49e-07	1.42e-06
NC_036794.1	snp_51377	8582116	LOC101481313	-0.458427	-0.469009	0.0105822	3.91e-10	9.96e-08	1.42e-06
NC_036794.1	snp_51378	8582355	LOC101481313	0.458427	0.469009	-0.0105822	3.91e-10	9.96e-08	1.42e-06
NC_036794.1	snp_51379	8582875	LOC101481313	-0.458427	-0.469009	0.0105822	3.91e-10	9.96e-08	1.42e-06
NC_036794.1	snp_51380	8582890	LOC101481313	-0.414801	-0.414539	-0.000262784	2.03e-10	5.18e-08	1.42e-06
NC_036794.1	snp_51381	8582909	LOC101481313	-0.429308	-0.435044	0.0057357	2.14e-09	5.47e-07	1.42e-06
NC_036794.1	snp_51382	8582927	LOC101481313	-0.458022	-0.466011	0.00798875	1.66e-11	4.22e-09	1.42e-06
NC_036794.1	snp_51383	8582954	LOC101481313	-0.394559	-0.391121	-0.00343732	3.51e-08	8.95e-06	1.42e-06
NC_036794.1	snp_51384	8583005	LOC101481313	-0.458427	-0.469009	0.0105822	3.91e-10	9.96e-08	1.42e-06
NC_036794.1	snp_51385	8583024	LOC101481313	0.425555	0.420609	0.0049463	4.44e-09	1.13e-06	1.42e-06
NC_036794.1	snp_51386	8583033	LOC101481313	0.425555	0.420609	0.0049463	4.44e-09	1.13e-06	1.42e-06
NC_036794.1	snp_51387	8583044	LOC101481313	0.485766	0.50107	-0.0153038	4.09e-11	1.04e-08	1.42e-06
NC_036794.1	snp_51388	8583071	LOC101481313	0.482421	0.496018	-0.0135973	2.99e-10	7.64e-08	1.42e-06
NC_036794.1	snp_51391	8583119	LOC101481313	-0.44102	-0.445596	0.00457607	3.26e-10	8.31e-08	1.42e-06
NC_036794.1	snp_51392	8583131	LOC101481313	0.398327	0.3802	0.018127	3.14e-09	8.01e-07	1.42e-06
NC_036794.1	snp_51393	8583137	LOC101481313	0.434288	0.438952	-0.00466348	6.48e-11	1.65e-08	1.42e-06
NC_036794.1	snp_51394	8583142	LOC101481313	0.434288	0.438952	-0.00466348	6.48e-11	1.65e-08	1.42e-06
NC_036794.1	snp_51395	8583215	LOC101481313	-0.458022	-0.466011	0.00798875	1.66e-11	4.22e-09	1.42e-06
NC_036794.1	snp_51396	8583837	LOC101481313	-0.458427	-0.469009	0.0105822	3.91e-10	9.96e-08	1.42e-06
NC_036794.1	snp_51397	8583933	LOC101481313	-0.458427	-0.469009	0.0105822	3.91e-10	9.96e-08	1.42e-06
NC_036794.1	snp_51398	8659199	LOC101481313	-0.438702	-0.440249	0.00154686	2.26e-09	5.77e-07	1.42e-06
NC_036794.1	snp_51456	9238809	ylpm1	0.146727	0.113673	0.0330544	7.99e-06	0.00191834	0.0404726
NC_036794.1	snp_51465	9328716	rps12	-0.29863	-0.291547	-0.00708262	7.48e-08	1.96e-05	0.00150129
NC_036794.1	snp_51590	10947134	LOC106676035	0.750516	0.574287	0.176229	1.17e-07	1.42e-05	0.000525185
NC_036794.1	snp_51591	10947180	LOC106676035	0.762276	0.644043	0.118233	3.96e-08	4.79e-06	0.000525185
NC_036794.1	snp_51592	10947192	LOC106676035	-0.750516	-0.574287	-0.176229	1.17e-07	1.42e-05	0.000525185
NC_036794.1	snp_51593	11006354	LOC106676035	0.762276	0.644043	0.118233	3.96e-08	4.79e-06	0.000525185
NC_036794.1	snp_52100	18974206	LOC101471529	-0.16834	-0.152125	-0.0162147	9.65e-07	0.000206585	0.00914701
NC_036794.1	snp_52102	18974253	man1a1	0.690657	0.642779	0.0478778	2.57e-07	5.74e-05	0.00342584
NC_036794.1	snp_52142	19274070	trim54	0.565245	0.377893	0.187351	1.03e-05	0.00231453	0.045509
NC_036794.1	snp_52299	20531242	LOC101477712	-0.160286	-0.154576	-0.00571042	1.39e-07	3.28e-05	0.00217467
NC_036794.1	snp_52434	22514965	LOC101466524	-0.815047	-0.647907	-0.16714	5.5e-06	0.000786075	0.00491559
NC_036794.1	snp_52435	22515069	LOC101466524	-0.811387	-0.608568	-0.202819	1.38e-05	0.00196979	0.00491559
NC_036794.1	snp_52447	22997395	LOC101486004	-0.141593	-0.112135	-0.0294586	1.08e-05	0.00122138	3.11e-06
NC_036794.1	snp_52448	22997608	LOC101486004	-0.254164	-0.205903	-0.0482608	3.12e-06	0.000352694	3.11e-06
NC_036794.1	snp_52450	22998340	LOC101486004	0.254164	0.205903	0.0482608	3.12e-06	0.000352694	3.11e-06
NC_036794.1	snp_52451	22998861	LOC101486004	0.254164	0.205903	0.0482608	3.12e-06	0.000352694	3.11e-06
NC_036794.1	snp_52472	23602607	LOC101467566	-0.290742	-0.180138	-0.110605	3.08e-06	0.000440318	0.00116613
NC_036794.1	snp_52473	23602690	LOC101486004	0.264979	0.265326	-0.000347775	4.6e-09	5.2e-07	3.11e-06
NC_036794.1	snp_52474	23603731	LOC101486004	0.273408	0.238338	0.0350699	1.91e-07	2.16e-05	3.11e-06
NC_036794.1	snp_52476	23690550	LOC101486004	0.184535	0.133937	0.0505983	1.46e-05	0.00165444	3.11e-06
NC_036794.1	snp_52486	23691444	nus1	-0.331632	-0.202484	-0.129149	2e-05	0.00230549	0.0454275
NC_036794.1	snp_52492	23704430	LOC101486004	0.221321	0.221278	4.35e-05	2.29e-08	2.58e-06	3.11e-06
NC_036794.1	snp_52495	23723127	LOC101466524	-0.815047	-0.647907	-0.16714	5.5e-06	0.000786075	0.00491559
NC_036794.1	snp_52495	23723127	LOC101486004	0.324369	0.328209	-0.00383953	7.51e-09	8.48e-07	3.11e-06
NC_036794.1	snp_52496	23723584	LOC101466524	0.815047	0.647907	0.16714	5.5e-06	0.000786075	0.00491559
NC_036794.1	snp_52496	23723584	LOC101486004	-0.324369	-0.328209	0.00383953	7.51e-09	8.48e-07	3.11e-06
NC_036794.1	snp_52498	23727499	LOC101486004	-0.291921	-0.293061	0.00114057	8.72e-11	9.85e-09	3.11e-06
NC_036794.1	snp_52499	23739742	LOC101466524	0.716272	0.70285	0.0134226	2.23e-06	0.000318623	0.00491559
NC_036794.1	snp_52499	23739742	LOC101486004	-0.272544	-0.288496	0.0159523	1.82e-08	2.06e-06	3.11e-06
NC_036794.1	snp_52504	23750307	LOC101486004	-0.324369	-0.328209	0.00383953	7.51e-09	8.48e-07	3.11e-06
NC_036794.1	snp_52504	23750307	LOC101466524	0.815047	0.647907	0.16714	5.5e-06	0.000786075	0.00491559
NC_036794.1	snp_52505	23755784	LOC101466524	0.815047	0.647907	0.16714	5.5e-06	0.000786075	0.00491559
NC_036794.1	snp_52505	23755784	LOC101486004	-0.324369	-0.328209	0.00383953	7.51e-09	8.48e-07	3.11e-06
NC_036794.1	snp_52506	23755966	LOC101486004	0.221502	0.202777	0.0187252	2.35e-07	2.66e-05	3.11e-06
NC_036794.1	snp_52507	23760054	LOC101486004	-0.199523	-0.158278	-0.0412449	6.97e-06	0.000787621	3.11e-06
NC_036794.1	snp_52510	23761015	LOC101486004	0.280814	0.204977	0.075837	1.98e-05	0.00223508	3.11e-06
NC_036794.1	snp_52523	23764457	LOC101466524	-0.801131	-0.694309	-0.106822	6.53e-07	9.33e-05	0.00491559
NC_036794.1	snp_52523	23764457	LOC101486004	0.26475	0.21939	0.0453599	1.66e-06	0.000187294	3.11e-06
NC_036794.1	snp_52524	23764530	LOC101486004	-0.324369	-0.328209	0.00383953	7.51e-09	8.48e-07	3.11e-06
NC_036794.1	snp_52524	23764530	LOC101466524	0.815047	0.647907	0.16714	5.5e-06	0.000786075	0.00491559
NC_036794.1	snp_52525	23764792	LOC101466524	-0.853171	-0.719498	-0.133673	1.89e-06	0.000269814	0.00491559
NC_036794.1	snp_52525	23764792	LOC101486004	0.28915	0.263023	0.0261269	1.94e-06	0.000219519	3.11e-06
NC_036794.1	snp_52526	23765059	LOC101466524	0.853171	0.719498	0.133673	1.89e-06	0.000269814	0.00491559
NC_036794.1	snp_52526	23765059	LOC101486004	-0.28915	-0.263023	-0.0261269	1.94e-06	0.000219519	3.11e-06
NC_036794.1	snp_52527	23771662	LOC101486004	0.324369	0.328209	-0.00383953	7.51e-09	8.48e-07	3.11e-06
NC_036794.1	snp_52527	23771662	LOC101466524	-0.815047	-0.647907	-0.16714	5.5e-06	0.000786075	0.00491559
NC_036794.1	snp_52528	23773617	LOC101486004	0.324369	0.328209	-0.00383953	7.51e-09	8.48e-07	3.11e-06
NC_036794.1	snp_52528	23773617	LOC101466524	-0.815047	-0.647907	-0.16714	5.5e-06	0.000786075	0.00491559
NC_036794.1	snp_52531	23773838	LOC101466524	-0.612871	-0.488002	-0.12487	3.93e-06	0.000562422	0.00491559
NC_036794.1	snp_52531	23773838	LOC101486004	0.225657	0.216548	0.00910926	2.04e-07	2.3e-05	3.11e-06
NC_036794.1	snp_52532	23774239	cdc42bpb	0.141334	0.121572	0.0197627	5.58e-06	0.000636167	0.0196403
NC_036794.1	snp_52535	23775100	LOC101467566	-0.288505	-0.231499	-0.0570054	9.49e-08	1.36e-05	0.00116613
NC_036794.1	snp_52536	23936602	LOC101467566	-0.208879	-0.16391	-0.0449686	6.26e-06	0.000895178	0.00116613
NC_036794.1	snp_52541	23979232	LOC101486004	-0.324369	-0.328209	0.00383953	7.51e-09	8.48e-07	3.11e-06
NC_036794.1	snp_52542	24156798	LOC101486004	0.324369	0.328209	-0.00383953	7.51e-09	8.48e-07	3.11e-06
NC_036794.1	snp_52780	27708552	LOC101478904	-1.14859	-0.83953	-0.309056	5.86e-06	0.0012492	0.030652
NC_036794.1	snp_52781	27708670	LOC101478904	-1.14859	-0.83953	-0.309056	5.86e-06	0.0012492	0.030652
NC_036794.1	snp_52831	28135964	LOC101486556	0.300643	0.18146	0.119183	9.8e-06	0.00203774	0.0135044
NC_036794.1	snp_52878	28463902	LOC101486556	0.472011	0.425037	0.046974	1.73e-06	0.000360643	0.0135044
NC_036794.1	snp_52878	28463902	LOC101474045	0.471728	0.45904	0.0126877	3.28e-07	2.75e-05	0.00194023
NC_036794.1	snp_52878	28463902	slc35e1	0.206105	0.142031	0.0640736	5.72e-06	0.00112644	0.0285086
NC_036794.1	snp_53091	32726584	lg15h19orf25	-0.214385	-0.179154	-0.0352306	2.33e-06	0.000337304	0.0128564
NC_036794.1	snp_53168	33165079	nit2	-0.150579	-0.139829	-0.01075	4.07e-06	0.000586476	0.0186341
NC_036794.1	snp_53168	33165079	gng5	-0.238525	-0.169503	-0.0690219	1.94e-05	0.00262348	0.0491704
NC_036794.1	snp_53168	33165079	tbc1d23	0.343986	0.259342	0.0846439	3.63e-06	0.000522891	0.0174345
NC_036795.1	snp_53484	5170554	wars2	-0.260918	-0.242999	-0.0179188	4.14e-07	4.93e-05	0.00302753
NC_036795.1	snp_53486	5170608	LOC112430072	0.238107	0.219437	0.0186695	2.01e-05	0.00196755	0.0410467
NC_036795.1	snp_53654	8939311	rif1	0.189329	0.155853	0.0334766	1.84e-05	0.000825899	0.0232172
NC_036795.1	snp_53680	10230477	cdc16	-0.373166	-0.163461	-0.209705	1.92e-05	0.00180499	0.0390579
NC_036795.1	snp_53680	10230477	plcl1	0.493888	0.320754	0.173135	4e-06	0.00022394	0.00964803
NC_036795.1	snp_54263	15516552	LOC101465979	0.451695	0.425883	0.0258118	2.11e-07	8.04e-05	7.44e-06
NC_036795.1	snp_54344	15847937	LOC101465979	-0.581421	-0.45843	-0.122991	6.99e-06	0.00265744	7.44e-06
NC_036795.1	snp_54345	15848061	LOC101465979	-0.581421	-0.45843	-0.122991	6.99e-06	0.00265744	7.44e-06
NC_036795.1	snp_54347	15848131	LOC101465979	-0.585071	-0.456248	-0.128823	5.83e-06	0.00221597	7.44e-06
NC_036795.1	snp_54351	15851985	LOC101465979	0.496929	0.516988	-0.0200589	7.66e-11	2.91e-08	7.44e-06
NC_036795.1	snp_54630	18282003	LOC101474867	0.150532	0.101197	0.0493341	1.15e-05	0.00234974	0.0460156
NC_036795.1	snp_54638	18285831	galnt3	-0.173975	-0.139893	-0.0340814	7.55e-06	0.0018581	0.039763
NC_036795.1	snp_54692	19062873	csrnp3	-0.253819	-0.170275	-0.0835447	2.84e-06	0.000707274	0.0211209
NC_036795.1	snp_54836	20475781	LOC111500590	-0.153104	-0.113157	-0.0399468	1.29e-05	0.0021596	0.0435687
NC_036795.1	snp_55024	23844256	edar	-0.238132	-0.212143	-0.0259884	2.49e-07	1.97e-05	0.00150129
NC_036795.1	snp_55024	23844256	gcc2	0.244315	0.183999	0.0603158	5.24e-06	0.000481919	0.0138229
NC_036795.1	snp_55024	23844256	LOC101473718	-0.125754	-0.0947978	-0.0309563	1.12e-05	0.00114083	0.0287563
NC_036795.1	snp_55026	23844540	chpf	0.291078	0.195971	0.0951065	1.84e-05	0.00191739	0.0404726
NC_036795.1	snp_55026	23844540	gcc2	0.253703	0.197812	0.0558913	4.07e-06	0.000374196	0.0138229
NC_036795.1	snp_55049	23946516	LOC101471877	0.751997	0.703037	0.0489599	2.93e-08	3.08e-06	2.65e-08
NC_036795.1	snp_55050	23946621	LOC101471877	0.803623	0.782592	0.0210303	2.63e-13	2.76e-11	2.65e-08
NC_036795.1	snp_55051	23946909	LOC101471877	0.751997	0.703037	0.0489599	2.93e-08	3.08e-06	2.65e-08
NC_036795.1	snp_55067	24185339	gcc2	0.331267	0.198075	0.133192	1.85e-05	0.00169932	0.0138229
NC_036795.1	snp_55151	27113866	LOC101468032	-0.3438	-0.277041	-0.0667597	1.04e-05	0.000832623	0.0179208
NC_036795.1	snp_55154	27115488	LOC101468032	-0.36631	-0.302375	-0.0639346	6.84e-06	0.000546823	0.0179208
NC_036795.1	snp_55162	27154023	LOC101468032	0.321854	0.256429	0.0654249	1.58e-05	0.00126334	0.0179208
NC_036795.1	snp_55166	27160015	LOC101468032	0.321854	0.256429	0.0654249	1.58e-05	0.00126334	0.0179208
NC_036795.1	snp_55606	31659497	LOC101466850	-0.465261	-0.347382	-0.117879	5.79e-06	0.000631418	9.04e-06
NC_036795.1	snp_55607	31659685	LOC101466850	-0.574039	-0.546954	-0.0270853	1.33e-06	0.000145379	9.04e-06
NC_036795.1	snp_55608	31660845	LOC101466850	-0.480751	-0.376579	-0.104172	2.65e-06	0.000288712	9.04e-06
NC_036795.1	snp_55612	31661765	LOC101466850	0.440608	0.434993	0.00561429	3.29e-10	3.58e-08	9.04e-06
NC_036795.1	snp_55613	31662622	LOC101466850	0.440608	0.434993	0.00561429	3.29e-10	3.58e-08	9.04e-06
NC_036795.1	snp_55625	31727254	LOC101466850	0.471006	0.411967	0.0590383	1.62e-05	0.00176153	9.04e-06
NC_036795.1	snp_55626	31727295	LOC101466850	-0.471006	-0.411967	-0.0590383	1.62e-05	0.00176153	9.04e-06
NC_036795.1	snp_55725	33897097	LOC101483623	-0.462082	-0.392226	-0.0698557	4.56e-07	7.52e-05	0.000759638
NC_036795.1	snp_55726	33897222	LOC101483623	0.36436	0.33842	0.0259401	2.49e-07	4.11e-05	0.000759638
NC_036795.1	snp_55737	33901217	LOC101483623	0.406314	0.386015	0.0202988	4.76e-08	7.85e-06	0.000759638
NC_036795.1	snp_55738	33901287	LOC101483623	0.394981	0.391183	0.00379763	5.34e-06	0.000881585	0.000759638
NC_036795.1	snp_55739	33901292	LOC101483623	-0.394981	-0.391183	-0.00379763	5.34e-06	0.000881585	0.000759638
NC_036795.1	snp_55740	33903931	LOC101483623	-0.417716	-0.434743	0.0170262	1.93e-06	0.000318429	0.000759638
NC_036795.1	snp_55741	33934677	LOC101483623	0.39662	0.337728	0.0588918	6.53e-07	0.000107801	0.000759638
NC_036795.1	snp_55743	33936749	LOC101483623	-0.417716	-0.434743	0.0170262	1.93e-06	0.000318429	0.000759638
NC_036795.1	snp_55747	33974245	lg16h21orf62	0.347041	0.31985	0.0271915	5.41e-08	8.81e-06	0.000836448
NC_036795.1	snp_55750	33974674	lg16h21orf62	0.488199	0.294979	0.19322	1.52e-05	0.00247537	0.000836448
NC_036795.1	snp_55752	33987322	lg16h21orf62	0.376881	0.305719	0.0711624	1.78e-07	2.91e-05	0.000836448
NC_036796.1	snp_55920	1530862	mkln1	0.297804	0.185098	0.112706	2.38e-05	0.00223418	0.0446184
NC_036796.1	snp_55971	2771068	LOC101486959	0.236449	0.175797	0.0606524	1.44e-05	0.00176156	0.0383779
NC_036796.1	snp_56014	3281906	LOC101467455	0.383631	0.290396	0.0932347	7.38e-06	0.00102635	0.0269641
NC_036796.1	snp_56019	3284496	LOC101467455	-0.446189	-0.37382	-0.0723686	1.6e-05	0.00222992	0.0269641
NC_036796.1	snp_56025	3338653	LOC101483675	0.960143	0.801498	0.158644	1.35e-06	0.000201437	0.000481579
NC_036796.1	snp_56036	3340111	LOC101483675	1.56321	0.908982	0.65423	1.07e-05	0.00159063	0.000481579
NC_036796.1	snp_56037	3340121	LOC101483675	1.56321	0.908982	0.65423	1.07e-05	0.00159063	0.000481579
NC_036796.1	snp_56038	3340123	LOC101483675	1.22388	1.01473	0.20915	4.39e-06	0.000653533	0.000481579
NC_036796.1	snp_56039	3340155	LOC101483675	-1.244	-0.824777	-0.419224	1.04e-05	0.00155435	0.000481579
NC_036796.1	snp_56047	3365400	LOC101483675	-1.15709	-1.08849	-0.0685979	1.13e-07	1.69e-05	0.000481579
NC_036796.1	snp_56048	3365467	LOC101483675	-1.34023	-1.14084	-0.199394	5.44e-07	8.1e-05	0.000481579
NC_036796.1	snp_56049	3365490	LOC101483675	1.59613	1.45976	0.136372	2.87e-08	4.27e-06	0.000481579
NC_036796.1	snp_56049	3365490	LOC112430080	0.958645	0.714587	0.244057	4.26e-06	0.00061325	0.0192392
NC_036796.1	snp_56050	3365517	LOC101483675	1.26452	0.931053	0.333464	3.55e-06	0.000529144	0.000481579
NC_036796.1	snp_56051	3365536	LOC101483675	1.04904	0.953975	0.095063	3.55e-07	5.29e-05	0.000481579
NC_036796.1	snp_56053	3366755	LOC101483675	0.693659	0.564162	0.129496	1.41e-06	0.000209915	0.000481579
NC_036796.1	snp_56055	3366810	LOC101483675	1.09901	0.741715	0.357296	1.2e-05	0.00179054	0.000481579
NC_036796.1	snp_56064	3392056	LOC101483675	2.20625	1.35742	0.848827	1.64e-06	0.000243787	0.000481579
NC_036796.1	snp_56065	3392060	LOC101483675	-1.33272	-0.977816	-0.354904	2.87e-06	0.000427022	0.000481579
NC_036796.1	snp_56066	3392079	LOC101483675	2.20625	1.35742	0.848827	1.64e-06	0.000243787	0.000481579
NC_036796.1	snp_56170	5289437	LOC106676255	-0.232887	-0.190649	-0.0422383	2.64e-06	0.000266386	0.0108663
NC_036796.1	snp_56170	5289437	atp11b	0.307356	0.230136	0.0772201	1.54e-05	0.00172295	0.0380119
NC_036796.1	snp_56228	6101389	atp11b	0.449102	0.285221	0.163881	1.68e-05	0.00188417	0.0380119
NC_036796.1	snp_56449	10154492	LOC101474562	0.318803	0.259241	0.0595623	1.31e-05	0.00260258	0.0230452
NC_036796.1	snp_56450	10154647	LOC101474562	0.318803	0.259241	0.0595623	1.31e-05	0.00260258	0.0230452
NC_036796.1	snp_56451	10154660	LOC101474562	0.318803	0.259241	0.0595623	1.31e-05	0.00260258	0.0230452
NC_036796.1	snp_56461	10400365	LOC101474562	0.257192	0.220218	0.0369743	4.11e-06	0.00081377	0.0230452
NC_036796.1	snp_56888	15539805	kcnj8	0.17038	0.0988282	0.0715517	1.6e-05	0.00169683	0.0376523
NC_036796.1	snp_56950	17352040	tbc1d30	-0.195136	-0.164116	-0.0310202	1.31e-05	0.00168415	0.0375012
NC_036796.1	snp_57275	22302006	apaf1	0.20098	0.173947	0.0270333	5.23e-06	0.00106124	0.0276066
NC_036796.1	snp_57363	23727516	LOC101482107	0.650583	0.658576	-0.00799245	2.8e-07	1.79e-05	0.0014201
NC_036796.1	snp_57365	23731131	LOC101481342	0.366011	0.331929	0.0340822	2.57e-05	0.00164787	0.0368739
NC_036796.1	snp_57365	23731131	LOC101482107	0.63242	0.598233	0.0341866	3.98e-05	0.00254494	0.0014201
NC_036796.1	snp_57430	25342152	napepld	-0.197244	-0.178796	-0.0184489	2.62e-06	0.000432852	0.015199
NC_036796.1	snp_57466	25441384	ube2h	0.297274	0.251622	0.0456521	5.82e-06	0.000750519	0.021996
NC_036796.1	snp_57607	27673378	znf800	1.33083	-0.0295062	1.36033	1.88e-05	0.00214124	0.0433037
NC_036796.1	snp_57650	28401796	LOC101474712	0.659915	0.441628	0.218287	1.68e-05	0.001795	0.0388856
NC_036796.1	snp_58003	33640975	arpc5	-0.0940208	-0.0858377	-0.00818309	2.69e-07	8.32e-05	0.00453367
NC_036796.1	snp_58035	33855632	LOC101475950	0.334431	0.318715	0.0157155	1.42e-07	4.5e-05	0.00283742
NC_036796.1	snp_58035	33855632	nek7	0.365246	0.349677	0.0155689	4.51e-09	1.09e-06	0.000153297
NC_036796.1	snp_58037	33859837	nek7	0.363106	0.331829	0.0312766	1.23e-07	2.97e-05	0.000153297
NC_036796.1	snp_58037	33859837	LOC101475950	0.331937	0.272302	0.059635	1.75e-06	0.000555902	0.00283742
NC_036796.1	snp_58078	34341746	LOC106676081	1.25739	1.23495	0.0224415	1.39e-09	3.5e-07	5.83e-05
NC_036796.1	snp_58080	34341806	LOC106676081	-1.0285	-0.747461	-0.281043	8.65e-06	0.00217129	5.83e-05
NC_036796.1	snp_58081	34341821	LOC112436233	0.463713	0.444384	0.0193294	1.57e-07	3.99e-05	0.00257721
NC_036796.1	snp_58081	34341821	LOC101483380	0.599614	0.560588	0.0390259	4.25e-07	0.000101501	0.00527366
NC_036796.1	snp_58082	34341828	LOC101483380	0.577699	0.510862	0.0668375	1.77e-06	0.000422982	0.00527366
NC_036796.1	snp_58082	34341828	LOC112436233	0.449262	0.421783	0.0274793	6.15e-07	0.000156254	0.00257721
NC_036796.1	snp_58083	34342058	LOC101483380	0.577699	0.510862	0.0668375	1.77e-06	0.000422982	0.00527366
NC_036796.1	snp_58083	34342058	LOC112436233	0.449262	0.421783	0.0274793	6.15e-07	0.000156254	0.00257721
NC_036796.1	snp_58084	34342063	LOC106676081	1.10114	0.916966	0.184171	7.09e-07	0.00017808	5.83e-05
NC_036796.1	snp_58085	34342683	LOC106676081	1.10114	0.916966	0.184171	7.09e-07	0.00017808	5.83e-05
NC_036796.1	snp_58086	34342984	LOC106676081	-1.20681	-1.02089	-0.185926	3.79e-07	9.52e-05	5.83e-05
NC_036796.1	snp_58087	34343690	LOC101483380	0.613921	0.549128	0.0647927	2.25e-06	0.000538145	0.00527366
NC_036796.1	snp_58087	34343690	LOC112436233	0.473633	0.424695	0.048938	1.08e-06	0.000273223	0.00257721
NC_036796.1	snp_58089	34347232	LOC106676081	1.17507	0.87229	0.302782	5.76e-06	0.0014455	5.83e-05
NC_036796.1	snp_58097	34350135	LOC101483380	0.582168	0.492697	0.0894708	8.36e-06	0.00199794	0.00527366
NC_036796.1	snp_58097	34350135	LOC112436233	0.438924	0.344915	0.0940093	8.69e-06	0.00220709	0.00257721
NC_036796.1	snp_58104	34375363	LOC101483380	0.514824	0.435849	0.0789749	3.69e-06	0.000882671	0.00527366
NC_036797.1	snp_58402	1121329	LOC101476101	0.69024	0.596765	0.0934753	5.8e-07	0.000124017	0.00620798
NC_036797.1	snp_58451	1442434	tmem71	1.01086	0.952368	0.0584916	5.71e-09	1.42e-06	0.000188551
NC_036797.1	snp_58451	1442434	efr3a	0.812701	0.578192	0.234509	1.15e-06	0.000408216	0.0145471
NC_036797.1	snp_58453	1442933	LOC101483179	-0.398261	-0.347043	-0.0512184	2.34e-06	0.000536162	0.0176757
NC_036797.1	snp_58453	1442933	tmem71	0.928175	0.870234	0.0579418	2.04e-07	5.05e-05	0.000188551
NC_036797.1	snp_58530	2377495	LOC112436408	0.290667	0.272589	0.0180784	9.79e-07	0.000322932	0.0124073
NC_036797.1	snp_58565	2493367	LOC106675582	-0.244332	-0.203189	-0.041143	6.9e-06	0.00199362	0.00450246
NC_036797.1	snp_58566	2493419	LOC106675582	-0.247466	-0.195733	-0.0517332	4.33e-06	0.00125198	0.00450246
NC_036797.1	snp_58567	2493464	LOC106675582	-0.260146	-0.231572	-0.0285742	2.23e-06	0.000645152	0.00450246
NC_036797.1	snp_58568	2493509	LOC106675582	-0.258082	-0.227363	-0.0307188	1.09e-06	0.00031467	0.00450246
NC_036797.1	snp_58571	2493681	LOC106675582	0.262711	0.25158	0.0111315	1.22e-06	0.000352537	0.00450246
NC_036797.1	snp_58572	2493708	LOC106675582	-0.249016	-0.231855	-0.0171607	6.12e-07	0.000176735	0.00450246
NC_036797.1	snp_58573	2493755	LOC106675582	-0.246326	-0.215014	-0.0313122	2.22e-06	0.000640178	0.00450246
NC_036797.1	snp_58574	2493775	LOC106675582	-0.2286	-0.184876	-0.0437246	6.18e-06	0.00178614	0.00450246
NC_036797.1	snp_58575	2493784	LOC106675582	-0.239624	-0.2288	-0.0108246	2.82e-07	8.16e-05	0.00450246
NC_036797.1	snp_58576	2493791	LOC106675582	-0.239624	-0.2288	-0.0108246	2.82e-07	8.16e-05	0.00450246
NC_036797.1	snp_58582	2494028	LOC106675582	0.178994	0.15997	0.0190244	3.11e-06	0.000897368	0.00450246
NC_036797.1	snp_58705	2838469	LOC101486264	0.258392	0.170463	0.0879296	5.99e-06	0.00143643	0.0335845
NC_036797.1	snp_58896	5752325	LOC101485747	-0.294751	-0.232846	-0.0619048	7.09e-06	0.0016595	0.000899061
NC_036797.1	snp_58896	5752325	LOC111501528	-0.49471	-0.492176	-0.00253404	6.73e-10	1.57e-07	9.22e-08
NC_036797.1	snp_58897	5752337	LOC111501528	-0.49471	-0.492176	-0.00253404	6.73e-10	1.57e-07	9.22e-08
NC_036797.1	snp_58897	5752337	LOC101485747	-0.294751	-0.232846	-0.0619048	7.09e-06	0.0016595	0.000899061
NC_036797.1	snp_58898	5752424	LOC111501528	0.377324	0.354668	0.0226559	3.88e-08	9.07e-06	9.22e-08
NC_036797.1	snp_58901	5829700	LOC111501528	0.490095	0.338007	0.152088	7.05e-06	0.00164896	9.22e-08
NC_036797.1	snp_58902	5830020	LOC112430090	-0.241419	-0.193054	-0.0483649	4.44e-06	0.00104447	0.00733917
NC_036797.1	snp_58907	5833494	LOC111501528	0.541893	0.4039	0.137993	1.04e-05	0.00244407	9.22e-08
NC_036797.1	snp_58908	5833772	LOC111501528	-0.789491	-0.695439	-0.0940521	1.25e-06	0.000293233	9.22e-08
NC_036797.1	snp_58911	5837525	LOC111501528	-0.541893	-0.4039	-0.137993	1.04e-05	0.00244407	9.22e-08
NC_036797.1	snp_58914	5838330	LOC111501528	-0.541893	-0.4039	-0.137993	1.04e-05	0.00244407	9.22e-08
NC_036797.1	snp_58915	5838516	LOC111501528	-0.541893	-0.4039	-0.137993	1.04e-05	0.00244407	9.22e-08
NC_036797.1	snp_58925	5848781	LOC112430090	-0.246936	-0.220138	-0.0267982	7.62e-06	0.0017918	0.00733917
NC_036797.1	snp_58926	5848926	LOC112430090	-0.283927	-0.260767	-0.0231604	6.56e-07	0.000154271	0.00733917
NC_036797.1	snp_58938	5878564	LOC111501528	0.911659	0.848131	0.0635275	1.2e-08	2.8e-06	9.22e-08
NC_036797.1	snp_58938	5878564	LOC101485747	0.621089	0.544121	0.0769679	3.57e-07	8.34e-05	0.000899061
NC_036797.1	snp_58939	5878586	LOC111501528	-0.493675	-0.483062	-0.0106133	8.19e-10	1.92e-07	9.22e-08
NC_036797.1	snp_58939	5878586	LOC101485747	-0.309827	-0.29052	-0.019307	1.52e-06	0.000355006	0.000899061
NC_036797.1	snp_58940	5878617	LOC111501528	-0.511364	-0.509839	-0.00152449	7.9e-08	1.85e-05	9.22e-08
NC_036797.1	snp_58941	5878622	LOC101485747	-0.623231	-0.580011	-0.0432199	4.25e-08	9.94e-06	0.000899061
NC_036797.1	snp_58941	5878622	LOC111501528	-0.982371	-0.949914	-0.0324577	7.77e-13	1.82e-10	9.22e-08
NC_036797.1	snp_58942	5878631	LOC111501528	0.911659	0.848131	0.0635275	1.2e-08	2.8e-06	9.22e-08
NC_036797.1	snp_58942	5878631	LOC101485747	0.621089	0.544121	0.0769679	3.57e-07	8.34e-05	0.000899061
NC_036797.1	snp_58943	5878643	LOC111501528	-0.982371	-0.949914	-0.0324577	7.77e-13	1.82e-10	9.22e-08
NC_036797.1	snp_58943	5878643	LOC101485747	-0.623231	-0.580011	-0.0432199	4.25e-08	9.94e-06	0.000899061
NC_036797.1	snp_58944	5878652	LOC101485747	-0.623231	-0.580011	-0.0432199	4.25e-08	9.94e-06	0.000899061
NC_036797.1	snp_58944	5878652	LOC111501528	-0.982371	-0.949914	-0.0324577	7.77e-13	1.82e-10	9.22e-08
NC_036797.1	snp_58945	5878657	LOC101485747	0.621089	0.544121	0.0769679	3.57e-07	8.34e-05	0.000899061
NC_036797.1	snp_58945	5878657	LOC111501528	0.911659	0.848131	0.0635275	1.2e-08	2.8e-06	9.22e-08
NC_036797.1	snp_58946	5878762	LOC101485747	0.621089	0.544121	0.0769679	3.57e-07	8.34e-05	0.000899061
NC_036797.1	snp_58946	5878762	LOC111501528	0.911659	0.848131	0.0635275	1.2e-08	2.8e-06	9.22e-08
NC_036797.1	snp_58949	5892775	LOC111501528	-0.765373	-0.715417	-0.0499561	1.47e-07	3.44e-05	9.22e-08
NC_036797.1	snp_58950	5892790	LOC111501528	-0.765373	-0.715417	-0.0499561	1.47e-07	3.44e-05	9.22e-08
NC_036797.1	snp_58951	5892825	LOC101485747	-0.308433	-0.281918	-0.0265149	3.49e-07	8.17e-05	0.000899061
NC_036797.1	snp_58951	5892825	LOC111501528	-0.48893	-0.482374	-0.00655583	5.52e-11	1.29e-08	9.22e-08
NC_036797.1	snp_58953	5892832	LOC111501528	0.363887	0.318384	0.0455027	2.56e-06	0.000599258	9.22e-08
NC_036797.1	snp_58953	5892832	LOC101485747	0.259392	0.211343	0.0480497	5.83e-06	0.00136456	0.000899061
NC_036797.1	snp_58957	5892947	LOC101485747	0.621089	0.544121	0.0769679	3.57e-07	8.34e-05	0.000899061
NC_036797.1	snp_58957	5892947	LOC111501528	0.911659	0.848131	0.0635275	1.2e-08	2.8e-06	9.22e-08
NC_036797.1	snp_58958	5892974	LOC111501528	0.911659	0.848131	0.0635275	1.2e-08	2.8e-06	9.22e-08
NC_036797.1	snp_58958	5892974	LOC101485747	0.621089	0.544121	0.0769679	3.57e-07	8.34e-05	0.000899061
NC_036797.1	snp_58959	5892989	LOC111501528	-0.763408	-0.573938	-0.189469	3.78e-06	0.000885216	9.22e-08
NC_036797.1	snp_58960	5893001	LOC111501528	0.911659	0.848131	0.0635275	1.2e-08	2.8e-06	9.22e-08
NC_036797.1	snp_58960	5893001	LOC101485747	0.621089	0.544121	0.0769679	3.57e-07	8.34e-05	0.000899061
NC_036797.1	snp_58961	5893037	LOC101485747	0.621089	0.544121	0.0769679	3.57e-07	8.34e-05	0.000899061
NC_036797.1	snp_58961	5893037	LOC111501528	0.911659	0.848131	0.0635275	1.2e-08	2.8e-06	9.22e-08
NC_036797.1	snp_58962	5893055	LOC101485747	-0.621089	-0.544121	-0.0769679	3.57e-07	8.34e-05	0.000899061
NC_036797.1	snp_58962	5893055	LOC111501528	-0.911659	-0.848131	-0.0635275	1.2e-08	2.8e-06	9.22e-08
NC_036797.1	snp_58963	5893098	LOC111501528	0.911659	0.848131	0.0635275	1.2e-08	2.8e-06	9.22e-08
NC_036797.1	snp_58963	5893098	LOC101485747	0.621089	0.544121	0.0769679	3.57e-07	8.34e-05	0.000899061
NC_036797.1	snp_58964	5893119	LOC111501528	0.911659	0.848131	0.0635275	1.2e-08	2.8e-06	9.22e-08
NC_036797.1	snp_58964	5893119	LOC101485747	0.621089	0.544121	0.0769679	3.57e-07	8.34e-05	0.000899061
NC_036797.1	snp_58965	5893589	LOC101485747	-0.623231	-0.580011	-0.0432199	4.25e-08	9.94e-06	0.000899061
NC_036797.1	snp_58965	5893589	LOC111501528	-0.982371	-0.949914	-0.0324577	7.77e-13	1.82e-10	9.22e-08
NC_036797.1	snp_58966	5893600	LOC111501528	0.911659	0.848131	0.0635275	1.2e-08	2.8e-06	9.22e-08
NC_036797.1	snp_58966	5893600	LOC101485747	0.621089	0.544121	0.0769679	3.57e-07	8.34e-05	0.000899061
NC_036797.1	snp_58967	5902860	LOC101485747	-0.623231	-0.580011	-0.0432199	4.25e-08	9.94e-06	0.000899061
NC_036797.1	snp_58967	5902860	LOC111501528	-0.982371	-0.949914	-0.0324577	7.77e-13	1.82e-10	9.22e-08
NC_036797.1	snp_58968	5903027	LOC101485747	0.621089	0.544121	0.0769679	3.57e-07	8.34e-05	0.000899061
NC_036797.1	snp_58968	5903027	LOC111501528	0.911659	0.848131	0.0635275	1.2e-08	2.8e-06	9.22e-08
NC_036797.1	snp_58970	5938495	LOC111501528	-0.425201	-0.215167	-0.210034	9.97e-06	0.0023329	9.22e-08
NC_036797.1	snp_59100	7211432	gnal	-0.200948	-0.131977	-0.0689707	1.92e-05	0.00235913	0.0256533
NC_036797.1	snp_59135	7684850	gnal	-0.198357	-0.150989	-0.0473677	7.71e-06	0.000948685	0.0256533
NC_036797.1	snp_59157	8122728	twsg1	-0.402845	-0.276207	-0.126638	2.35e-06	0.000272542	0.0110295
NC_036797.1	snp_59255	9387904	LOC112436375	0.31447	0.297591	0.016879	3.79e-07	6.36e-05	0.000123522
NC_036797.1	snp_59255	9387904	LOC112436376	0.151111	0.138826	0.0122846	5.72e-06	0.000960173	0.0258107
NC_036797.1	snp_59264	9424242	LOC112436375	-0.360279	-0.380242	0.0199628	5.06e-09	8.5e-07	0.000123522
NC_036797.1	snp_59442	11828665	mcm4	0.867753	0.734731	0.133021	1.65e-06	0.000244849	0.0103398
NC_036797.1	snp_59442	11828665	exosc4	0.576104	0.484608	0.0914966	2.14e-06	0.000310585	0.0120782
NC_036797.1	snp_59627	13666970	LOC101483295	0.585307	0.553279	0.0320283	6e-06	0.00137477	0.0327823
NC_036797.1	snp_59666	13798803	bcl2	-0.206593	-0.169052	-0.0375411	3.98e-06	0.00101783	0.0268658
NC_036797.1	snp_59666	13798803	LOC101483330	0.248618	0.180065	0.0685529	7.27e-06	0.00167847	0.0374182
NC_036797.1	snp_59751	14933751	LOC101478081	0.289906	0.20598	0.083926	4.01e-06	0.000925404	0.0145762
NC_036797.1	snp_59767	15157110	LOC101478081	0.204	0.166758	0.0372422	1.78e-06	0.000411315	0.0145762
NC_036797.1	snp_59998	17078838	LOC101485405	0.103122	0.0896873	0.0134351	6.75e-06	0.00198462	0.0412681
NC_036797.1	snp_60004	17079071	sf3a2	-0.46308	-0.148686	-0.314394	3.74e-07	7.59e-05	0.00426706
NC_036797.1	snp_60076	17842144	LOC101468946	-0.285077	-0.204818	-0.0802586	7.28e-06	0.00230169	0.0453991
NC_036797.1	snp_60136	18091740	pcyt1a	0.231929	0.229486	0.0024427	9.88e-07	0.000279689	0.0112415
NC_036797.1	snp_60136	18091740	rps15	-0.230676	-0.17345	-0.0572262	4.96e-06	0.0014148	0.0333635
NC_036797.1	snp_60199	18549093	LOC101485959	-0.137037	-0.137246	0.000209162	1.99e-07	5.78e-05	0.00344019
NC_036797.1	snp_60239	18809278	hfm1	0.438659	0.349941	0.0887175	6.66e-06	0.00211919	0.0248538
NC_036797.1	snp_60243	18810872	hfm1	0.422915	0.415739	0.00717592	2.83e-06	0.000899675	0.0248538
NC_036797.1	snp_60589	21458249	LOC101478000	-0.2867	-0.204129	-0.082571	8.35e-06	0.00176946	0.0385021
NC_036797.1	snp_60591	21465831	LOC101478000	0.278073	0.183578	0.0944944	1.15e-05	0.00244468	0.0385021
NC_036797.1	snp_60759	22965524	LOC101481407	0.291251	0.209142	0.0821086	3.72e-06	0.00159306	3.61e-06
NC_036797.1	snp_60764	22976254	LOC101481407	0.308935	0.250986	0.0579494	6.45e-07	0.00027616	3.61e-06
NC_036797.1	snp_60776	22981155	LOC101481407	0.332816	0.280847	0.0519691	3.93e-07	0.000168409	3.61e-06
NC_036797.1	snp_60777	22981172	LOC101481407	0.332705	0.2858	0.0469052	2.98e-07	0.00012747	3.61e-06
NC_036797.1	snp_60778	22981192	LOC101481407	0.332705	0.2858	0.0469052	2.98e-07	0.00012747	3.61e-06
NC_036797.1	snp_60785	22981785	LOC101481407	0.368195	0.327743	0.0404528	8.22e-08	3.52e-05	3.61e-06
NC_036797.1	snp_60786	22981961	LOC112430088	0.552129	0.404987	0.147142	8.04e-07	0.000356791	0.000262027
NC_036797.1	snp_60787	22981999	LOC101481407	0.351472	0.312311	0.0391616	7.02e-08	3e-05	3.61e-06
NC_036797.1	snp_60788	23043956	LOC101481407	0.351472	0.312311	0.0391616	7.02e-08	3e-05	3.61e-06
NC_036797.1	snp_60811	23090556	LOC112430088	-0.484394	-0.323539	-0.160855	5.93e-06	0.00263091	0.000262027
NC_036797.1	snp_60812	23090564	LOC101478827	0.441549	0.381536	0.0600124	9.16e-07	0.000431342	0.0151738
NC_036797.1	snp_60823	23091476	LOC101481407	0.560477	0.538776	0.0217014	1.48e-09	6.35e-07	3.61e-06
NC_036797.1	snp_60823	23091476	LOC101478827	0.332569	0.218701	0.113868	5.27e-06	0.0024817	0.0151738
NC_036797.1	snp_60824	23091538	LOC101481407	0.722656	0.702022	0.0206337	3.9e-10	1.67e-07	3.61e-06
NC_036797.1	snp_60824	23091538	LOC101478827	0.423263	0.336334	0.0869289	4.41e-06	0.00207612	0.0151738
NC_036797.1	snp_60824	23091538	LOC112430088	0.515134	0.421661	0.0934731	2.53e-06	0.00112392	0.000262027
NC_036797.1	snp_60825	23091544	LOC101478827	-0.648735	-0.542319	-0.106417	2.75e-06	0.0012958	0.0151738
NC_036797.1	snp_60825	23091544	LOC112430088	-0.795392	-0.535243	-0.260149	1.18e-06	0.000525896	0.000262027
NC_036797.1	snp_60829	23091643	LOC101481407	0.670333	0.534941	0.135393	4.1e-06	0.00175472	3.61e-06
NC_036797.1	snp_60836	23113165	LOC101481407	-0.569947	-0.542363	-0.0275842	3.66e-10	1.57e-07	3.61e-06
NC_036797.1	snp_60836	23113165	LOC112430088	-0.457619	-0.41583	-0.0417889	1.72e-08	7.64e-06	0.000262027
NC_036797.1	snp_60837	23113727	LOC112430088	-0.458493	-0.41431	-0.0441828	1.83e-08	8.11e-06	0.000262027
NC_036797.1	snp_60837	23113727	LOC101481407	-0.569833	-0.541309	-0.0285232	4.65e-10	1.99e-07	3.61e-06
NC_036797.1	snp_60838	23113822	LOC112430088	0.473484	0.448082	0.0254019	4.62e-09	2.05e-06	0.000262027
[truncated: 2,232 more rows]

## Sheet: Supplementary Table 8
Supplementary Table 8. Significantly enriched gene ontology (GO) biological process (BP) and molecular function (MF) terms for ecomorph associated cis-eQTLs target genes (n = 1,036; FDR < 0.05).
[truncated: 143 more rows]

[truncated: 7 more sheets: Supplementary Table 9, Supplementary Table 10, Supplementary Table 11, Supplementary Table 12, Supplementary Table 13, Supplementary Table 14, Supplementary Table 15]
